# Supplementary material for: A case of paraplegia due to asymptomatic varicella-zoster virus infection in AIDS patient unexpectedly diagnosed by CSF metagenomic next-generation sequencing
Source: BMC Infect Dis. 2021 Sep 16;21:963. doi: 10.1186/s12879-021-06611-9 (PMC8447628; doi:10.1186/s12879-021-06611-9)
Supplement: Supplementary file 1 — Additional file 1. Three representative DNA sequences got from CSF by mNGS. [file 12879_2021_6611_MOESM1_ESM.txt]

>Sequence_1
TACCGTTTTTGGCTAACGTCCTAAATAATCAAACCCCCTTACCCGCCTTTAAACCAGGCGCCGAAATGTTTTAAACCAGGTATTTAAACAAGCGTGTGTGACATCGCTAACCCAAGGTCTTATAACGGAGTTACAAACGAACCCGACTCTACAACAACTCATGGAATATGATATTGCAGATTCTTCCCAAACGGTTATTGATGAAATTGTAGCCCGCACACCAGACCTGATTCAGACTATA

>Sequence_2
CTTGAATCGGATAAACACAGAATCCGTATCTCCATATATAACCTTTACCTCGTACGCTTTTTGGGAGAGAACGCTACTTTCAATGTCTGGAAACGCTGTAATAAAACGTTCAAATGCGGCCCAGTTATTATGAATATAATCTCTGGTACTTAATAACATTTGACGGCCAATTGTAGTGACAGTGGCCGCTACGTATAAAC

>Sequence_3
AGAAACTGGTACGTTGGACATTCAGGCGGTTGACTGGATGTACCAAGCTCGCAATATTATTGACTCCCATCCACTAAGTGTGCGTATAGACGGTACCGGCCCCCTGCATACTTATAAAGATAGGGTGGATAAAACTTTATGCGTTTACGGACTAAATTAGATCTCCTACGACGACGAATAGAAACCGGTGAGGTTACGTGGGACGATGCATGGACAACATTTAAAAG
