# Supplementary material for: A case of paraplegia due to asymptomatic varicella-zoster virus infection in AIDS patient unexpectedly diagnosed by CSF metagenomic next-generation sequencing
Source: BMC Infect Dis. 2021 Sep 16;21:963. doi: 10.1186/s12879-021-06611-9 (PMC8447628; doi:10.1186/s12879-021-06611-9)
Supplement: Supplementary file 2 — Additional file 2. The reference sequence for sequencing analysis. [file 12879_2021_6611_MOESM2_ESM.txt]

>AB097933.1 Human herpesvirus 3 DNA, complete genome, strain: Oka, sub_strain: pOka
GGCCCAGCCCTCTCGCGGCCCCCTCGAGAGAGAAAAAAAAAAGCGACCCCACCTCCCCGCGCGTTTGCGG
GGCGACCATCGGGGGGGATGGGATTTTTTGCCGGGAAACCCCCCCCGCCAGCCTTTAACAAAACCCGCGC
CTTTTGCGTCCACCCCTCGTTTACTGCTCGGATGGCGACCGTGCACTACTCCCGCCGACCTGGGACCCCG
CCGGTCACCCTCACGTCGTCCCCCGGCATGGATGACGTTGCGACCCCCATTCCCTACCTACCCACATACG
CCGAGGCCGTGGCAGACGCGCCCCCCCCTTACAGAAGCCGCGAGAGTCTGGTGTTCTCCCCGCCTCTTTT
TCCTCACGTGGAGAATGGCACCACCCAACAGTCTTACGATTGCCTAGACTGCGCTTATGATGGAATCCAC
AGACTTCAGCTGGCTTTTCTAAGAATTCGCAAATGCTGTGTACCGGCTTTTTTAATTCTTTTTGGTATTC
TCACCCTTACTGCTGTCGTGGTCGCCATTGTTGCCGTTTTTCCCGAGGAACCTCCCAACTCAACTACATG
AAACTACTGTCCGGAAGGGGAAGGTATTTATTCTCGCTTGCAGCTTGTCGCGCGTGTATGCACAACAAAA
GCTATATATGTCACCAAAGCCAACGTCGCCATCTGGAGTACTACACCCAGTACATTGCATAACCTGTCCA
TTTGCATTTTCAGTTGCGCGGACGCCTTTCTCCGGGATCGTGGCCTTGGGACATCAACCAGTGGAATAAG
AACCGCCGGTGGTCTTGCCCGAACGACGAGTGGCGACGCGTTGTTCTGCATAAGCTCTGTATGCTGATAC
ATAAACACAGAGTCTGTATCGCTATCAGATTCCCGAACACCTTCCGGTACCCCATACTCCGATACCCTGG
ACATTGCGGATCCCAAAAATATAATATTAACAGGATTTGCTTATACTTTGCTACAGCTTATATAAATTTA
TGTGCGATACATCTTAAGTGCATCCGTACGTTATTTATACATTGCCTGTCACGTGAAAAGACTGTGTTAC
CCAATAAAGGTTCTACAAAAAATGCTTTATTGGGTGTTTGTTTAATAGCTATTATCGTAACCCACCCCCG
TAAAATCATAAAATGCATGTAATTTCTGAGACACTTGCATATGGGCATGTTCCCGCATTTATTATGGGCT
CCACTCTGGTGCGTCCCAGTTTAAACGCCACCGCCGAGGAAAATCCCGCGTCAGAAACGCGATGTTTATT
ACGAGTGCTTGCGGGGAGAACTGTAGACCTGCCAGGCGGAGGAACGTTACACATTACCTGTACCAAAACC
TATGTAATTATTGGCAAATATAGCAAACCCGGCGAACGTCTTAGCCTTGCCCGTCTAATAGGGCGTGCAA
TGACGCCTGGAGGTGCAAGGACATTTATTATTTTGGCGATGAAGGAAAAGCGATCCACAACGCTTGGGTA
TGAATGTGGTACGGGCTTGCATTTACTGGCTCCATCTATGGGTACATTTCTCCGCACACACGGTTTAAGT
AACAGAGATCTCTGTTTATGGCGGGGTAATATTTATGATATGCATATGCAACGTCTTATGTTTTGGGAGA
ATATCGCGCAAAATACCACTGAAACACCTTGTATAACGTCGACGTTAACATGCAACTTGACAGAAGACTC
TGGTGAAGCCGCACTTACCACGTCAGACCGACCCACTCTCCCAACCCTAACAGCCCAAGGAAGACCAACA
GTTTCCAACATTCGTGGAATATTGAAAGGATCCCCCCGTCAACAGCCGGTCTGTCACCGGGTTAGATTTG
CCGAACCTACGGAGGGCGTATTGATGTAATCACTAAATAAAATACACCTTTTTTCGATTGTACGTATTTT
TATTTAAATGTGTAGTTCATAGTCCGCCGACAGCCGCTCGGGCTTTTCCCCCACATACAACATGATCGTA
TGCCTCGGATGCACCGGTCCAACACTCCGCCGAGAAGGGGGATTTACAATGACAGTGATACCCAATAGCC
GCCAGATGTACACCCAGCTGTCCGGACTCCAGCATCATCTGCTGAGTTGCGGCGCTGAAGGGTGCATCGC
ATAGGGTGTTATAATTAGCCATTTCCGGTAACAGTCGTTGGGAATTTAGGAGGCTGCAAAACGGCTGTAG
GTCAACATACATTGGGGATTCAGATGGTTTATCTCGACGTCCAAGTCCAATCAAAAAAGCGTGTAAATCA
TCAGCCCGGCCGCATGTTGCTCGAAGAGCACATAACCTCTTAACACCGTACAGAGGGGATGGCGTCGGTG
CATGTGAGTTGGCAGGGCATGTCCACGTTGTTTCCAACGCCAGTGGCGGTATAACTTGTGTAAACGACGC
CAACGGGTCAGGTTTAAGATTCACTCGGATGGGTTGACTGCTTTCGGAAGCTCCCGTTGTATCCATTAAT
TAAACGTTCGGTACACGTCTGGTGTGTGTTTTACCCGAATCAGAGACGGAATTGCAAAGATATTGGTTTG
AAAGCAATGTAATCCCGCCCATATATCCCCAACGTCGCCTTAAAAACTCCCACAATATTACATTTTTATT
AGTCTTTTATTAATATAGAATCACATAAACAATTGATAAAATCAAGGGGTGGTGTATAATGATTAAAAAT
ATAAATTGATATGTTTTACAAGCATGAAATAGGTATTTACTATTCTAACAGGTAAATATGCTTAATGATT
AAAAATACAAATTAGTATGTTTTGACAAGCATGAAAAAGGTATTTTTTATTTTAGCAGTTAAAGGTACTA
CACTTAAAATATTTACCGTATGGACGGGCGTCAGAAAGATGCCCGGCCCAAGTTGAGAGGGTACATTCAA
CACGACCACACTCGCGTTGGTGGGTGATTAGGGCCTCTAAAACACCGGCCAGACATGACCCGGGTGTATA
TTCTTGTAACACTTGAACGTTACAACTGATATCATCATATTCCACAAATTTAGAGCCACGGACAACTATA
TTAGCAATGCGGGCAATCATAACAAACATATAAGTAGTAATACACGTGATATCACTAAAACGTTGCTGGC
GCAACAGTTCGGGGAGAGTACGAGACCCCAAATCGTTGTCCCTGTTTAGAAGAAGACATCTTACAAAAGG
CCCCAGCTTTAACTTTAAATTCTCCAAAAGTGACTTCGAGGTTGCAACAATGGGATTATTTGTGTAGATG
GGCAAGTTTTTTGCCGCTAACATTTTAATCCACGTTAACAGTTCATCCGCAGACTCCAACGCTTCAATCA
AAGATTCTCCACGTATGACTCTCTCACGCAACGCGCGGGCAATACGTGAGTCCATTTTATATGACTCAAA
GGTACGATAAAGTTCATGTCCGTACAACATCAACTCCGGCCAAGATGTGTTTTGTTTTATCCCCGGAAAA
CATCCACCGGAAGCCCATGAATCACCCTCTTGTATTGTGGCATATCGGACTACCAGTTTTTCAATTGTTT
CATCTAAATGGCGTACCGAGTCAATGGTCACGCTGGCTCCCGCGGTGGAGACGACTTCAATAGCACGGCC
CGTAATTCGATCGACCGGGATATCATACTCTTTTCGAATACGCTCTCGGCGGGCGTCTCTCTTGGAAAAT
CGCAACCTGTACGATTCGTCATGTGTCTGATCATTTCTTTCTCCCGTGGTCATTGCAGGAGGCGTTGTAG
GACGCCGTCTTCGATTTGACAGGGATCGATCACGGTGTTTTCTTGAACTTTGGGTGTTATAAGATCTGGA
TGATCGTCGATGTCCCCGTTCGATGCGTGCATATCCAGTCTCCACGTCTCTTCCTCCATGATGGTTTGAA
TCGGGTAATACAACAACCAAAGTTTTCGGGCGATTGTGGTGGTAGCTTTCACGCCTTCCGTGCCTTCGTT
TGGAATACCGTGGATTATATGCTGTATCTGCAGTACGCTCCACATACACAGTTCTAGACGTTGTGGAGTC
CTCGCCTGGAGTGGAGCCAATAGCTTCATCATTTGCCCAATCGGTGACTTCCAATGCAAAGTCATCCGAA
GGTTCGTCTGGTAGCAAATTCATAAAGTCTTCACAAATAGTAGACACGTCTGGGTCGGTTGGAATTGAAG
CAGAGGCCATGGCTGCAAAATATCTGACAATTGCGTGTTTGCAGTTGCCTGTATCTTCCGCCAATGTTGT
AGAATTTATAGGCTCACCCAACCCCGCAATGGGCGTGTTTAGTCACATGATTAATGTTTCTGGGAGTTTT
CACTTTCCCCAAACAAGCTTACCTGCACCCTTTGTTCGTAATGCATAAAAATAACCACTGCTATAGCAAA
TATGACGATATAAAAACATTTTATAGCAAGGCCGGACATTACTGTAGCGCAACATGTTGTGCATATACCA
CGTATTCCCCCCGTATTGATATGATTTAAATGATTATCCTTGGTTGGTTTTGGTCTAACATAAGATATAA
GCTCTACTATAGCGAGCGTGCATACAACAACCCAGGCCAGAATCCGAATGTATGTGGGGTATAATAACGC
GCATGGTGTATATGCAACGCCAAGCGTTAAAAGCACAATACATCCAGATGATATATGAGCGATAACCTCC
AAAAGCATCAATAACGTAACACCTTTATGCATATATAAAAAACTTATAGGGTCAGCATTAAATACTTTAC
TCATACCATCCCGTCGCATGGAAACATCACATAACAACCTTGCCAACTTTGTATATGGGTAACCAAGAAG
AATGTTCGAAATAACCCGTGTTACGTAATTCAGTGAATATGATGTGGGGGATATTAACTCACAGGATGAT
CGGAATGGCCCAAACATACGACGTATTCGTCGAAATTGTAAATACATACCATATACAAACCATGCAAAAA
AAATCATTTTTAGCTGCACGCACCAAAAATAAGCGTGACAATTACGTGTTCCCAGAACAATTCGAATTTT
GTCATGCAAAGGTGTAGAAATAGCGGTTTTTACCATAGTATCTCCTGATAATAGATTTTCCCGGCAGCTG
TAATCGTATCCAGATAGGCCATCCAAAAACGTTGAGTGGTTTACAAACGTTACATATATAAGAGAGTTGT
TATAAGACCCCCATACAACCGGTCCACCATTAATCACCGTGGTTGCATACACACACTCATGTTCAAACTT
TACACGAGCGGTATACCATAGGGTAAAAACAGCATGTCCGCTAAGTAGACACATAATTATAAAATGTTCT
GTCTTGATTCCTAAAGCCTGCATGACCCGTGGAAGATGGCAATTCAAGCACGATGTAGTATCACACGGTT
GGTGTTAACTCGAAGTTAAATTTGGATAATTAGGTACTTCTAGAGTAAAGATTGTATGCATGCGATTGCT
ATCGCACTTTGTAGCAAAACATTGTTGTGCAAGCGAAATACACAAACGGTTGTGATGATCCACTCGCAGA
GACACAAATGTCCGGGGAGCCGTTCTTCCTCCGCGATGGGGATATCGAAGACAAGTGAACCCTTTTGTTC
CGCATATGAGCTGAAATAACACCCAGTCCCTTTTGATGGCGATACACTTTGATGATGTTAAGGTATATTC
GCGATCACGCCCGGGGAAATGAACAGCAATATGCTCCACAATAGATTCTAATATTGTGCTGTCGACAAAG
GCCTCCAGTGTAAATGCGTCCAGACAAGTTACCCCGCGCTCTTTTAGAGCCTTTGTTAAAGATATTTGCG
GGGAGCTAAATATTTGTTTATTACGCGCAACCTTACGTTCAAAAAACTCTGCGTATTCCCCCCCAAGGTT
ATGTAAAATAAATTGCACTGGAACATTCGACTGCGGTCTTGAATGAAAATGAAAGTTTGCCGGGTTTCTA
TGTGATGTCACAAACGCTAATATATCAATACACTGCTCAGGTACAACATAAAATGGGAGTAGTTGTCCAA
CCGCCGTCCCTGTGGTTGTTACTTTGGAGAAAAAAGGCAGTCTTAAACTATGTCCGTGGCTATAAACACC
AGTATCTATAAACGAAAAGTCCCGTAAATACGGACCAATATATTCAACAAATTCCCGTTCCAGCAACACC
GCTTGCTGTAATATTTGTGCAAACCCCTTTAAAGTGGAAGACCCCACTAACGCATAGGGATTTGGGATTG
GTACGCATACCCTGAAACCTATTTTCTCTTTACAGTTACAGGGTAGAGTTTCATGCAAGTTTTCATTGTT
TGATACATCGGCGTGTGTATGGACTTCAGACGTTGTCTGTGTATCAAAAAACCATACATCCTCTGTATAA
TTCTCTTCTACACACGTGTATAATTCGCCATTTTCTATGTAAAAATCGATGTCAGAATGGCTGGTTATAT
CCAATAAATTATCATCATCCAACACCTCAACGGTAGGTTCAGGACATGCAGTTTTATAAAAATAACATGG
GTCTTTGTTAGGGTTTACCACGGCCTTTGGAAAAAGTAATTGCATGGCCGTTAAAATACCATGACGAAAT
GCTCGCATGCCGGCATGTAAAATACCCAATGGGATGGGTTTTCTTATATGAAAGTCTACATCAAGTATGA
GGTTTGTGATTATAAGATTTGTATTAAATAGCTCATTCCTGTTTATATAAAGCTGATCTTTGGGTATGTT
TGATGAAATTTTAGAAACGTTTTTAACAGACGTAGATAATAGTAAAGTCAACTGCATATCTCGTAGTGAA
GCGGCAACAAAATTACATGGATTAATTTGTTTAAGGTCCTCCGCAATTAATCGAGCCTCGTGCGGTAAAG
TGTAACGGTTTGTTATTGATGACCACGTATCATTAGCAATAACAGCAAATGCTTGGGCGCCTTGAGGCAA
GGCTACCCGATATACAGGCATTGGTCCAGTTACCTCAGAATGGCCGATGAGGGCTTCTAATGGAGTTTTA
TAACTCAGGATGGATACATCATGTGTGGCTATCCCAGTGGCAGCAGAGAAAAACAGTAATAGTTTTGTAA
TCCCCGGGCTCGTATCAAAACCAGTACGACCACTTTGGTTAGGTGTATCGTTTGCAAAGTTGGCTGCTCG
TAACGCCTCCGCGGAAACAACCGAATCCTCAAAATTAGACAATTCGTCAAAACCGGGTGGATTTGAGGGA
ATAGTGGAGGACCATCCATATGGACTAAATTGTTTTTCAATGTTTTCCACACGACGAGTTAGCGTTGTAG
CTAGGTCACATACGCCTATAAACTTGCTAGGTTTTGCGGCATACGTAAGACTTAAAGTATATGTTTTAGT
AATTGTATATTTATGTCCAATCTCAGGTCCAAGTTCAGTGACATCACAAATTACGTTCTTTTTTATATAG
TCACGCATGTTGAGACGAGAACGTACATGATTAAAAAAATTAGCAGTAGCTCTTTTTCCCAGGTTGGATG
ATTTTAAGAGGACCGGTTTATTCACAAAATCTGAGTATGTAACCGCTTGTAGGTGGTCTGCGATCTGTTT
CCGATTGAAACATTCAAAATGTGCCAGATAAATATAATCAACAAATTCACGGTCTGGAACTTTAAGGCCT
TTTCTATCGTTGGTAATATACTCCGATACTGCGTGTATTTCCGTTGTGTCTGTATGTATTCGCTGTAAAA
TGTACGATAGAGCATTTTTGGCTGTCAAACCTCGTGTATATGTTGAGGAACAACAAAACATGGAAAGTTT
ATCAAAAGACAACAAGTCCGAAATATTGTACCCACTACAATTAGGTAATGCTGGGACTTGGTAAGTTAAA
AACAAATCTTTAATTGCCTGTAAGTCATATAAGGGGGTTTCCAACGTATTGTAACTTGTGTCCGTTTGTA
ACAAGTAATAGCGTGTAGCCAACACTAGCGTTTTTTCAGAGGGTCCAAATCGAACAATATACCAAAACGG
CGAGCATCCATACCCCCAGTAGAGTCGTCGATATGCAGCCAATACTTGACGTTCGTAATGGGCATATAAT
GATGTTAGCTCCTGACGACCAACGGATTTTTTAACTAACTTGCAGAGTGTTGCCTCTGTGATGCATAGGC
CGTTGTCCGATAATCCCTTTCGGTTTAAATGGTGTGTTGTTACCATCAGAGTTTGTATAACTTCCGAGTG
AATGTCAAACGTCTCCGATATACATAGGGTATCAGATATTATATGCGGATTTAGGGGTGCTCCATACCAT
AACGCCTTATATAAAGCTTTAAAATCAGTTTGGGTTTTAAAACAACAAAAAAATATAGGCCAGACCCGGG
ATCGTACATCTCCAGTTGAAAATCCACCAATTAAATAAAAAATAACGTTGACGTCCCTACTACAAAATAA
ATGCATTATTTGGTTTTCTTCATCGTTTTCAGTTACTTCACGTGGGCGTTTAGTTGGGATTACTTGCGTG
ATCTCTTCCCTCCCATTTTTGACAAAGACGTCATCTAAGTCGGGAGTCCAAGTATAACTCACCACATACA
GAGGTTCTGTGCTTATCTGCCCGGTAAGCAACAACAGCGAGTGGGAGATTGCACATCCCTTTGTGGCAAA
TAATAACCGAATCGTCGGTTTGGAGGATTTATCCATAGTTCAATACGTTGGAAAGCCAGTCAATCATGCA
GACGGTGTGTGCCAGCTTATGTGGATATGCTCGAATACCAACTGAAGAGCCATCTTATGAAGAGGTGCGT
GTAAACACGCACCCCCAAGGAGCCGCCCTGCTCCGCCTCCAAGAGGCTTTAACCGCTGTGAATGGATTAT
TGCCTGCACCTCTAACGTTAGAAGACGTAGTCGCTTCTGCAGATAATACCCGTCGTTTGGTCCGCGCCCA
GGCTTTGGCGCGAACTTACGCTGCATGTTCTCGTAACATTGAATGTTTAAAACAGCACCATTTTACTGAA
GATAACCCCGGTCTTAACGCCGTGGTCCGTTCACACATGGAAAACTCAAAACGGCTTGCTGATATGTGTT
TAGCTGCAATTACCCATTTGTATTTATCGGTTGGCGCGGTGGATGTTACTACGGATGATATTGTCGATCA
AACCCTGAGAATGACCGCTGAAAGTGAAGTGGTCATGTCTGATGTTGTTCTTTTGGAGAAAACTCTTGGG
GTCGTTGCTAAACCTCAGGCATCGTTTGATGTTTCCCACAACCATGAATTATCTATAGCTAAAGGGGAAA
ATGTGGGTTTAAAAACATCACCTATTAAATCGGAGGCGACACAATTATCTGAAATTAAACCCCCACTTAT
AGAAGTATCGGATAATAACACATCTAACCTAACAAAAAAAACGTATCCGACAGAAACTCTTCAGCCCGTG
TTGACCCCAAAACAGACGCAAGATGTACAACGCACAACCCCCGCGATCAAGAAATCCCATGTTATGCTTG
TATAAATATTGAAATAAAAACTAAAAACGTTTCTGGTGTATGTTTTTATTTTGTATATAAAATTAAAACA
TTGCTGGCCGGCGTGGTTATTACATTTAATGTTTTAGTAGAAAATCGACATCGTTTGTTTCTTTATCAGT
TGAACCAAATCCACGCGTTCCCCGTTCGCTGGGTGTGGCTATTAGATCTAACGTTTTAGTAAAATACCAT
TGTACACCCGGTATGCCACATTTACCGCGGATAGCATAAGGAAATGCAATATTACTTAAAACGTTGTGTT
TTAAGTGTATTTGGGTGTTGTGATCTATTAACAGGACCTGTGCAAGACGATCTCCCGTTTTTATACGTAT
GTCATCACCCGTGAGATTATATACGTAGAATTTACAGTGTTCTCCTGCAGGCCATGCCGTTGGACACACG
ATAATGCCTGATCGGCTTTTCGATGATCTTCCAAAAATATAAGCGTTTATACTCGGATGTTGTAAGTCCC
AGTCTCTTATAATCGGTAAGACAATTTTTATAAATTCATTCCTTTTTAAATATAGGTTATATGGTACACA
AATATCATATCCCGCGTCTTCTTGGCGTTTTGGATTGATGATATGTTTGTAGGTTAAGGGAACATCGATA
TGGTATTCTGCAGAATCCCTATGTAAAGGTTGCCCCTGCTGTACCGTGGAAATATCAGCAAATTCAGATA
TAACGGGTTTTTCATAATTTGACGGCGAGTTTGATAAGGGTTGAACTTGTATCGATTTAAAAATTGGATC
CAGATGTTTAAGAACGTTTTTTGGGAGAAGGCGACTTTGTCTTAATTTTACCGGGAACAAGTAGATTGTT
AAATGTCCGGGTAAAATAACGGTTACTCCTGGCCGGTAATACAAAAGGGCTGAAATTACTCCTCTGTAAC
CCGCATCAATAACTCCGTTGGCGACAAAAAAATTGTCTTCATCAGCAAGGGCAGTATCTTTGCATTGAAT
TAACAACAGTGCGTATTCATTGGGAGGCGCCGACTTAACCAACAGCTCCAACTGCTGCATATAAAAACCG
CCCCGTGTTACAGATTTTTCAGATGGCAGTTCGAGTTTCTTGTGGTTCCGGAGTAACAACGGTTGATGTC
GACTTACTTTATCGTCTAACACGCATTGCAGCGTATCTGCACATTCAGGTTGAACTTCTATTAAAATTGT
ATCTTTTAAACACCGATTCGGAATAGTTTGGCTACAAAACATATCACCTGTATTTACTGCCGTTTCCAAG
ATGGGATCAATTACCGCTTCGTTCATATTAATAACGATGCAAATTTTATTTTTTTGTGAAGACAGCAGTG
GGGAGCCAAACTTTGCAGAACGGAATTTTTGGCATGCCAGCTGTTCGGCTCGTGGAGTTTATATCGACGG
ATCAATGATCACCACCCTTTTCTTCTACGCATCCCTTTTGGGGGTGTGTGTAGCCCTTATTTCGTTAGCT
TATCATGCGTGTTTCCGGTTATTTACTCGTTCTGTATTACGCAGCACGTGGTAAACCCGTTTGCCTATAA
AAGGGGCAGGCGTGTATAAGAGGGCCCCTGTTTAATACGCGGTCTGCCGTGTTTGGATATTTCACGACCC
TATCGTTTATTTACGTAATGGCATCTTCCGACGGTGACAGACTTTGTCGCTCTAATGCAGTGCGTCGTAA
AACAACGCCTAGTTATTCCGGACAATATCGAACCGCGCGGCGAAGTGTGGTCGTAGGACCCCCCGATGAT
TCAGACGACTCGTTGGGTTACATTACCACAGTTGGGGCCGATTCTCCTTCTCCAGTGTACGCGGATCTTT
ATTTTGAACATAAAAATACGACCCCTCGCGTACATCAACCAAACGACTCCAGCGGATCGGAAGATGACTT
TGAAGACATCGATGAAGTAGTGGCCGCCTTTCGGGAGGCCCGTTTGAGACATGAACTGGTTGAAGATGCT
GTATATGAAAACCCGCTAAGTGTAGAAAAACCATCTAGATCTTTTACTAAAAATGCGGCGGTTAAACCTA
AATTAGAGGATTCACCGAAGCGAGCTCCCCCGGGAGCAGGCGCAATTGCCAGCGGGAGACCAATTTCCTT
CAGCACTGCACCAAAAACCGCAACAAGCTCGTGGTGCGGTCCTACGCCATCATATAACAAACGCGTCTTT
TGTGAAGCGGTCCGGCGCGTAGCCGCCATGCAGGCACAAAAGGCTGCCGAAGCGGCTTGGAATAGTAATC
CCCCAAGGAATAACGCCGAATTAGACCGTTTGTTAACCGGAGCCGTTATTCGTATTACGGTGCATGAGGG
TTTAAATTTAATACAAGCCGCTAATGAAGCAGACCTAGGTGAAGGAGCATCGGTATCCAAACGTGGACAT
AATCGAAAAACTGGAGATTTACAGGGGGGCATGGGTAATGAACCTATGTACGCACAAGTTCGTAAGCCAA
AAAGTCGAACGGATACACAAACGACTGGGCGTATAACTAATCGAAGTAGGGCCCGTTCGGCATCAAGAAC
TGATGCGCGAAAATAGGGATATAATTACGCAGTAACGGTTTACCCGGTATTATGTATAATAAATAAACGT
ATAAAAGACAGTCGTGGTTTGTGTTTATTATAAATGTGTATTATATGTCACATATTATAAACTGTTTAAA
TAGTACCACGTGGTATTATGAACAGTTTATAATCAGTTGCTACCAAACAAACCCCATTAGACGGCGGGTT
TTGATAAAGGGAATCGCTTATTTAAACTAAAGATTTTACTCTATAAGTATGGAGTGTAATTTAGGAACCG
AACATCATAGTACAGATACGTGGAATCGTAGTAAAACGGAACAAGCGGTTGTGGACGCATTTGATGAATC
GTTGTTTGGTGATGTAGCATCGGATATTGGATCCGAAACGTCGTTATATTCACATGCAGTTAAAACTGCT
CCGTCTCCGCCTTGGGTAGCTAGCCCTAAAATTTTATATCAACAGTTAATACGGGATCTTGATTTTTCAG
AAGGGCCGCGTTTACTATCATGTCTTGAAACCTGGAACGAGGATTTATTCTCATGTTTTCCTATTAATGA
GGACCTATATTCCGATATGATGGTTTTATCCCCGGATCCAGATGACGTTATCTCAACCGTTTCAACCAAA
GACCATGTTGAAATGTTTAATTTAACAACCCGGGGTTCCGTTCGATTGCCTAGTCCACCAAAGCAACCGA
CGGGGCTTCCAGCTTACGTTCAGGAGGTCCAGGATTCGTTTACCGTAGAACTACGCGCCCGGGAAGAAGC
ATACACAAAACTACTAGTTACTTATTGTAAATCGATTATACGTTATCTCCAAGGAACGGCGAAAAGGACG
ACAATAGGTCTTAATATACAAAACCCTGACCAGAAAGCTTACACGCAACTCAGGCAAAGTATTCTACTTA
GATATTATCGTGAGGTGGCAAGTTTGGCGCGTCTTCTGTACCTACATTTATATTTAACCGTAACGCGTGA
ATTTTCCTGGCGTTTGTACGCCAGTCAATCTGCACACCCGGACGTGTTTGCGGCTTTAAAATTCACCTGG
ACCGAACGTCGACAGTTCACGTGTGCGTTTCATCCTGTATTATGCAACCACGGCATTGTGTTATTAGAAG
GGAAACCACTAACAGCGTCTGCCTTGAGGGAAATAAATTACCGCCGCCGAGAACTGGGACTGCCTCTAGT
TAGATGTGGTCTTGTTGAAGAAAACAAATCTCCGTTGGTTCAACAACCCTCATTTTCGGTTCATTTACCA
CGGTCGGTGGGGTTTCTTACCCACCACATTAAGCGTAAGTTAGACGCATATGCGGTCAAACATCCTCAAG
AACCGAGACATGTACGAGCGGATCATCCTTACGCAAAAGTTGTTGAAAATAGAAACTACGGTAGTAGCAT
CGAAGCTATGATTTTAGCACCTCCGTCCCCATCCGAGATCCTGCCGGGGGACCCACCACGCCCACCCACG
TGTGGGTTTTTAACGCGTTAAACGTCATTGGGGTAAAGGGTGTAAATAAATTACGAAAACGTGCATGCGT
TTTTTATTTTTACAATGCGCCGTATATGGTATGTCTGTCATGTGCTCTAAAGTCCCATATATAAAAGAAG
CCCCAACGAGTGTATGCGTATTGCGTACCGCGACCCTGGGATGTTTTACAGGCGCGTTTGTTTGTCTCGG
TTATAAGTATGCAGTCGGGTCATTATAACCGGAGGCAATCCCGCCGACAGCGGATATCGTCTAATACCAC
AGACTCCCCCCGTCACACACACGGAACACGTTATCGGTCAACCAATTGGTATACACACCCACCCCAGATA
TTGTCCAATTCAGAAACATTAGTTGCGGTTCAAGAACTACTGAACTCCGAGATGGATCAGGACAGCAGTT
CTGACGCATCGGATGATTTTCCGGGATACGCCTTACATCATTCTACATATAATGGATCCGAACAAAATAC
ATCAACTTCCAGACATGAAAATCGCATATTTAAATTAACGGAGAGGGAAGCTAATGAGGAAATCAACATC
AATACGGACGCGATCGACGACGAGGGAGAGGCGGAGGAGGGAGAGGCGGAGGAGGACGCGATCGACGACG
AGGGAGAGGCGGAGGAGGGAGAGGCGGAGGAGGACGCGATTGACGACGAGGGAGAGGCGGAGGAGGGAGA
GGCGGAGGAGGACGCGGCGGAGGAGGACGCGATCGACGACGAGGGAGAGGCGGAGGAGGACGCGATCGAC
GACGAGGGAGAGGCGGAGGAGGATTATTTTTCTGTAAGTCAAGTTTGCAGTCGAGACGCGGATGAGGTTT
ATTTTACGTTAGACCCGGAAATAAGTTACAGTACCGATCTTCGCATTGCAAAGGTTATGGAGCCTGCGGT
ATCAAAGGAACTTAATGTATCAAAACGTTGCGTTGAACCTGTTACCCTAACAGGCTCTATGTTAGCGCAT
AATGGGTTTGATGAGTCCTGGTTTGCTATGCGCGAATGTACCCGTCGCGAATATATTACGGTCCAAGGAT
TATACGACCCAATTCATTTACGGTATCAGTTTGATACTTCCCGGATGACACCCCCACAGATTTTGAGAAC
TATACCAGCCCTTCCTAACATGACACTTGGTGAACTTTTATTGATTTTTCCTATTGAATTTATGGCCCAG
CCAATTTCTATAGAACGTATTTTAGTTGAAGATGTATTTTTAGATAGGCGGGCTTCCAGTAAAACACATA
AATACGGCCCGCGTTGGAATTCCGTCTACGCACTTCCATATAATGCGGGTAAAATGTATGTACAACACAT
TCCTGGGTTTTATGACGTGTCCTTACGTGCTGTGGGCCAAGGAACGGCCATTTGGCATCACATGATATTA
TCCACAGCAGCATGCGCTATTTCTAATCGCATTTCACATGGAGATGGATTAGGATTTTTGTTAGACGCGG
CAATTCGTATTAGCGCAAACTGTATTTTTTTGGGACGTAACGATAATTTTGGCGTGGGGGATCCATGTTG
GTTAGAAGACCATCTTGCCGGATTACCACGAGAAGCCGTACCCGACGTACTCCAAGTGACACAGTTGGTT
TTGCCAAATCGGGGTCCAACGGTTGCCATTATGCGTGGTTTTTTTGGGGCGTTGGCATATTGGCCCGAAC
TAAGAATTGCTATAAGTGAACCATCTACATCTTTGGTGCGATATGCTACCGGTCACATGGAACTTGCCGA
ATGGTTTTTATTTTCACGTACACATAGTTTAAAGCCACAATTTACCCCAACGGAACGGGAAATGTTAGCG
TCATTTTTTACGTTGTATGTTACTCTTGGTGGAGGAATGTTGAACTGGATCTGTAGAGCAACTGCAATGT
ATTTAGCTGCTCCTTACCATTCCCGTTCGGCTTACATCGCGGTCTGTGAATCTCTGCCCTATTACTATAT
CCCGGTTAATAGTGACCTGTTATGTGATTTAGAGGTATTACTGTTAGGCGAGGTCGACCTCCCAACTGTT
TGTGAATCCTACGCAACTATTGCACACGAATTAACCGGATATGAGGCTGTTCGCACAGCAGCCACAAATT
TTATGATAGAGTTTGCCGATTGTTATAAGGAAAGTGAGACCGATTTAATGGTAAGCGCGTACCTGGGGGC
CGTTTTATTGTTACAACGGGTGTTGGGTCATGCAAATCTTCTTTTGTTGCTTCTCTCCGGTGCTGCGTTG
TACGGAGGATGTTCAATTTACATCCCCCGAGGTATTTTAGATGCATATAATACTTTAATGTTGGCAGCAA
GTCCTCTTTACGCTCACCAAACTTTAACATCCTTTTGGAAAGACCGCGATGATGCAATGCAAACTTTGGG
GATTCGACCGACAACGGACGTTTTACCCAAAGAGCAAGACAGGATAGTTCAGGCATCACCTATAGAGATG
AACTTCCGTTTTGTGGGATTGGAGACCATCTATCCCCGAGAACAGCCCATTCCCTCCGTGGACCTAGCCG
AAAATCTTATGCAATACAGGAATGAAATTCTGGGTTTGGATTGGAAAAGCGTAGCCATGCATTTACTACG
AAAATATTAAGGGTTGTGATTTTTTTCATTAGGATGAAAAGAACGTTTCCTAGCCACACCCACAAAGGAG
TTTGTAAAATAAAATCTCTGTTTAGACCTTAAAATTTGTTGTGTGTGTTGTGTGGGGGGTCCGTGAGGAT
CGACCTTTACAAGATATAATTTGTCCATATCGCAATGTTTTCTCGGTTTGCGCGTTCCTTTTCCAGCGAT
GATAGAACGCGTAAATCTTATGATGGTAGTTACCAAAGTTTTAATGCCGGCGAACGTGATTTGCCCACAC
CTACCCGGGACTGGTGTTCTATTTCCCAACGCATAACCAGCGAGCGCGTGAGGGATGGATGTCTTATTCC
AACGCCCGGCGAGGCTTTGGAGACGGCGGTAAAGGCTTTATCTGAAAAGACCGACAGCCTAACATCGCCG
GTTTTACAAAGTACCGAAAGACACAGTGTTCTGCTTGGATTACACCATAATAATGTTCCTGAATCGTTGG
TGGTCTCGTGTATGTCTAACGATGTTCATGACGGGTTTATGCAGCGTTATATGGAAACAATTCAAAGATG
TTTGGATGACCTGAAACTTTCTGGGGATGGACTTTGGTGGGTTTATGAAAATACATATTGGCAGTATCTC
AAATACACCACAGGAGCCGAGGTACCGGTGACTTCAGAGAAGGTAAATAAAAAGTCTAAATCCACGGTTT
TGTTGTTTTCATCCGTAGTTGCCAATAAACCAATATCCAGACATCCTTTTAAATCTAAAGTTATAAATTC
GGATTACCGGGGAATATGTCAGGAGCTACGTGAGGCGTTAGGAGCTGTGCAAAAGTATATGTATTTTATG
CGTCCAGATGATCCTACAAACCCCAGCCCGGATACAAGAATACGTGTACAAGAAATTGCGGCTTACACGG
CTACTGGCTACGGGTGGATGTTATGGTTCTTGGACGTTGTGGACGCCAGGGTATGTCGCCATCTCAAACT
TCAATTTCGACGGATTCGAGGGCCGCGCGCGTCTGTTATTCCAGATGATTTGCTTAGACGACATTTAAAA
ACGGGTCCTGCGGTCTCAGCGGGCACAGGAGTTGCGTTTATTTTAGCAGCAACAACTGCCAGCGCTCTTA
CTGCGCTTTTGCGTATTAGTGTATTATGGCGAAAGGAAGAGTGGCGGGATGGTTTAAATGGAACCGCAGC
TGCAATTGTTGCGGCGGTTGAACTTATTACGCTTTTGCACCACCATTTTCAATACTTAATTAATATGATG
CTTATTGGATATGCATGTTGGGGGGATGGGGGATTAAACGATCCTTATATATTAAAGGCGCTACGTGCCC
AGGGACGGTTTTTATATTTTGCGGGTCAGTTGGTTAGAACAATGTCAACACACAGTTGGGTTGTGTTAGA
GACCAGCACCCATATGTGGTTTTCCCGGGCCGTGGCGCAGAGTATTTTAGCACATGGGGGTAAACCCACA
AAGTATTATGCTCAGGTTCTTGCCGCCAGTAAACGGTATACTCCGTTACATTTAAGACGTATATCCGAAC
CATCGAGTGTGTCTGATCAGCCGTATATTCGTTTTAATCGACTGGGATCTCCAATAGGGACAGGTATAGG
GAATTTGGAATGTGTCTGTTTAACGGGAAATTATTTATCTGACGACGTAAATGCAAGTTCGCATGTAATT
AATACAGAAGCACCGTTAAACAGTATAGCACCCGATACAAATAGACAGCGGACTTCTCGCGTTTTAGTTC
GTCCAGACACGGGTTTGGATGTAACTGTCCGAAAAAACCACTGTTTGGACATAGGCCATACGGACGGTAG
TCCAGTTGACCCAACGTATCCTGATCATTACACCCGGATAAAGGCGGAATATGAAGGTCCGGTTCGGGAT
GAATCAAACACAATGTTTGACCAAAGATCGGATTTACGTCACATAGAAACCCAAGCATCTTTAAATGATC
ACGTATATGAAAATATACCACCCAAGGAAGTGGGTTTTAACTCATCTTCAGACCTGGATGTGGATAGCCT
TAACGGGTACACTTCCGGAGACATGCATACAGACGATGACTTATCACCAGATTTTATACCCAACGACGTT
CCCGTTAGATGTAAAACCACGGTTACGTTTAGGAAAAATACGCCTAAGAGTCATCATTAAGTACAGCGGT
TAATAGATAGTTATGGACTAGGCACTTTGGCGGTCATTTCCACAACCAGGTTAAAATTGGGGGATTTGGG
AGAAAATAGTCTATTGCGTATTTTCTGTTCAATAATTGGACTGCGTTATTTAAAGGTCTGATTGGTTGAT
TGGGTTATAAAAGGAATTACTCCTTTAAATTTTACTTAATGTACCCACAATATCAAGTGGTCGTTTGTAT
TTAACGATTATTACCGGTACCATGGGAGACTTGTCATGTTGGACAAAAGTGCCGGGTTTTACGTTAACCG
GCGAACTTCAGTACTTAAAACAAGTGGATGATATTTTAAGGTATGGAGTTCGGAAACGCGATCGAACAGG
AATCGGAACGTTATCTTTATTTGGAATGCAAGCTCGATACAATTTGCGAAATGAATTTCCTCTTTTAACT
ACAAAGCGTGTTTTTTGGAGGGCCGTCGTGGAAGAGTTGTTATGGTTTATCCGCGGGTCAACCGATTCCA
AAGAACTCGCCGCTAAAGATATACACATATGGGATATATACGGATCGAGCAAATTTCTAAATAGGAATGG
CTTCCATAAAAGACACACGGGGGACCTTGGCCCCATTTACGGCTTCCAGTGGAGACATTTTGGAGCGGAA
TATAAAGACTGTCAATCAAACTATTTACAGCAAGGAATCGATCAGCTGCAAACTGTTATAGATACAATTA
AAACAAACCCAGAAAGCCGACGAATGATTATATCGTCTTGGAATCCAAAGGATATCCCCTTAATGGTACT
ACCTCCATGTCACACGTTATGTCAGTTTTACGTTGCAAACGGTGAATTATCCTGCCAAGTATACCAGAGA
TCGGGGGATATGGGCCTTGGGGTACCGTTCAACATTGCTGGATATGCACTTCTTACCTACATAGTAGCGC
ATGTTACAGGACTTAAAACCGGAGATTTAATTCATACAATGGGGGATGCACATATTTACTTGAATCATAT
AGATGCTTTAAAAGTGCAGCTAGCTCGATCCCCAAAACCTTTTCCTTGCCTTAAAATTATTCGAAATGTA
ACAGATATAAACGACTTTAAATGGGACGATTTTCAGCTTGATGGATATAATCCACACCCCCCCCTAAAAA
TGGAAATGGCTCTTTAATGGATTTTTAAATGTTGTCAAGACAGTAGATGTGTTGCGAATGTAATAAAATG
ATATACACAGACGCGTTTGGTTGGTTTCTGTTTATGAACAGCAACGGATGCATAGGGTTGCGATAACTGC
GATAAGACCCAATGTCCCAAGGATAGATATCACACCAATTATAACTGCTACAACGGAAAATGTAGTGGCG
TAGGTAGATGCATCGTAGGTATAAACGGCCGAAAACGGAGGGAATTTTTTAGGGTAACCATCTAGATGAC
ACGAATAGGTGATAGGTCCGTCGAGTTCCGATGTTGGACAAGAACTTTGCATGTTTACAAACCGTTTGTT
TTGATCACACACCCCAGTAATCTCACTGTTTTCGTGGTTGATGGGAGAATCGTTAACCCACCATACGAAA
TGTACAACGCCACGTGGCACACATTTTGCCGTACATACTATGTGTCCATCAATAATACCTATAGACACGT
TGGGAAATGGATAGACGTCAGGGGTAACGACAGCAGAATATTTCATATTAGAGACGCCATCCCGAATCCA
TAAAACATTACATTGGATGGCTGGGGGTGGGTAATCCATTTGTTTTTGCTGTGGAATTCGTACCGCCGAA
ACATAACTAAATAATCCATTGGCATATTCTTGTATTGCATCGGTTATAAAATTTTTTCCGATGTTACCAA
ACCTTGAAGTCCACCGAACACGTACCGAGTGCGGTGGATAATACTTTGATACGTTACAGTAGGCTGCGTA
TGTCTGTCCGGTTAAGACTGGATCGCCGACAACGGTAATATTTGGACGATAATACGTTGTAACTGTAATA
CTGTGTTCCGATATGACGTTCTTAGTTTTTGTATTAACGACTCGCCAAATATACGTTCCCTCCGTGGTAG
CATCCATAGATAAAATTGTTACAGAAAAATCAGACGTTGTTTTAACATCTGGTATTACATAATTTTCCTT
AGCGTGTGTAAATATCTCAGGGTTGTTTATTAAGTTTAAATCGGCACTGTTGCTATATAACATAACCGGT
AAATCTGGCATGCGTATTAACGCATTGCCCAGTTGACGGTGCGGATCTATAAGGTGACGCGTAAACCAAA
CTTCAATATGAAGATCGGGGCGTATAAGCGACTTCCACCTTGTTATATTTGAACCTTCCGGATCTAAAGA
ATATTGTTCATATGTTTTTTGTTGCTGCTTAAAGGCCGCCTGTTGTCCGGTCGTTAGACGCATGTAACAA
GGCATGATAAATGTGTGAAAATAGGGTATGGATTGTATTCCGCCGTGAACGCATTGTATATTTTCAAATA
GAAAAGGTGGTTGTGAATGTTGGGCGTTGGCTGCGGGATCGGGCTTTCGGGTAGCGGCCGAGGTGGGCGC
GACGGCGGGATCGGGATTTCGGGAAGCGGCCGAGGTGGGCGCGACGGCGGGATCGGGATTTCGGGAAGCG
GCCGAGGTGGGCGCGACGGCGGGATCGGGATTTCGGGTAGCGGCCGAGGTGGGCGCGACGGCGGGATCGG
GCTTTCGGGAAGCGGCCGAGGTGGGCGCGACGGCGGGATCGGGCTTTCGGGAAGCGGCCGAGGTGGGCGC
GACGGCGGGATCGGGCTTTCGGGAAGCGGCCGAGGTGGGCGCGACGGCGGGATCGGGCTTTCGGGAAGCG
GCCGAGGTATATAATTCAGTTATACTTACGGGTGTGGGTTGAGATTCAGTCGATAATTGTATACACGCGA
TCGTTAAAATTAAATTTATTTGTATCCGCTTCATCCTGGTTTTTATTGACACATCCACGCTCCCCTTAAA
TAAAAGATTAAAACACCCACCGCGGAATTTAAATGATGGAAACGTTTTTTTCGACATTGGGAATAATAAA
AACGGCTTTTGCAACTTTAAAAACTTTATTTATCTCGATTACGATACATATGTACCACATAGATAGCATA
GATTTATTATAATATAAACACACACGTGATATACTTTAGTGATATGAGATGCCATAAAACAGTCAATAGG
TTTAACGCTTAATCTCATCATCTGAATACACGTCAAACCCGCCGCAACTGTTGATGTTAGAATTATAATA
GCTCCCCATGAAATGCCGGCAAATGTTACAGCTATACCCGTCACCGAGGTCGTTGTATATAATACAATTA
CCCATAGGTTTTTTTTTTCTTGATATAAAACGGCAAAACCCTGTAACCCAAATGCTATAATATGACCTCC
TATTGAAACTGCTAACGTTACTTGTGTAAGTTTGATAAAATGATTTAATTTAATTATATGTGAGATTGCC
CACATTAATGGGGTAACTATATATAACACCGGGGGTATAACAGACATTATACGAATTCCTTTAAACACGC
GTTTAAGGGTCCGGGAACTTTCTCTATGGTCACATACTCTCCCGCGGTCATTTTGTGTATATACAACGGC
AAAACCTAAATCTGTATAAGTGTTTAATTGCTTATGGCGATTTTTACGATATATACACGTATCTTGCAAA
TCGGTGGCGGCATCGACAATTGAAACTAGTGTGACAATAGATATACACAATCCAATAAGAACCTCATATT
TACTGACATACATATATAAAATAACGGTTAGTAAACCTCCCAACCCAGTTCCCAACATCATAACATAAAA
ATAAATATGCGGTCCATTGAATGTCGTAACAAAGTTGTAGTAATGGATATGCACAGCAGCCACTGTTCCG
GTAATCGCGGATATGGAAATTCCCAGTAATTCTACAAATGGAAGATCCCGGGATATTGGGCAACCAACCG
CCCATAACACAGCAAAACCCAACACGACCACCGTCTGCAAACATCGTCCCAATTTTGCTAATGTGCGTAG
AAATTTCACGGATGTTGGCCATAACCCCGAAACGACGATCAACCCCATAATAGTTGCATTGACGGCAGCT
TCGCAGACGTGATATTGTAAAATTAACCCGGACGTGATAACACTTGCTTGTAGTCCCACGAGAAACAACC
GCGATGCTGAGGTTATTGCACACGAATTACATTCTTGAGGGTTTCCGACACATCCTTGGATTGATTGAGC
GCGGATTAATTCTCTGTCTAACACACCCAGGTTTTCATCATGGACAGCTCTTTCACCATTCACGGCCATG
TCTTAAGTTTAATAATTCAAAACAGATAAAAATGTGTTCATCTATGGTACACACAAGTTTGTATGTAAAA
TATAAGCAAAAGTTGCACTTATTTAACTGTACATATTACGTCAGATTCACGTGATAATTCAGAATAATCC
AGGGTTCCTGCAGGGTCCACTGGAGGAGCCACACAATATTCGCGAATTCCGATTCCCTCCTGCCATGTGG
TTTCGGGGAGTTTCCCCCCCATTTTATTTCCGGTATTTTTTTCGTTTCTTTTTGTTAATAAATTGCGTCT
TTTTTTTAATGGTGGTTCATCCTTCACAGATTCCGTGTTCGCAAATAATTGCATCGAGGTTAATTTTTCT
TTAAGGTCTTTGGGACTTAAGAACGTTGCATAAAAAAAAGAATGCACGGGTGCGGAACGTTGGATATACA
ATCCAACCATGGGGGAGTTAGTTAAGGCGAGATAAAAATTAATATAACACGTCTCATCCCGTGTTAACTT
AAGATTTTGTACGGCAGAACGGAATCCACTGTGTGTTTCCAATAATACTCCAAATTCACGCATACTCCCG
CTGCCATAAACAACATTATTAAGGATCCTTTTTGAATTTGTGATTGAGCGTATTAAATTATATGGTGTAG
GCTTGCTTCCGTTTATATCCAAGGAAACATTAAATGAGATAAAACCACCCCCGGCGGTCTGGATGTACAT
ATCCGTGGCTGTTAGAATGAAGCATGTTGTAAACCCAAAAGTTTTAAGTAGTCGCTGTAAACGGGTGAAT
TGATCGCGTTTTAAGCAAATGCTTATATCTGGAGTTAGATTTGGGAACATCATTGTATAACAAGCGAGTT
CACGTTTTACAACTTGTTTGTAACATTGTACTTGATCATCTGGACCACAATCACCCGGGCGTTGCCATAC
CATCGTTTGGATAATACTCCGCTCGGGGGGTTGTCCGGTAAATTTAAAATATAACCGTGTTGGGGTCGAC
GGATCTTTTGTATGGCGAAACGCGTCAATAAGCGAGGACCGTCCCTCCGTTGCCGCGAGTACAACCATTC
TCGGCCCAGTCCAATTATACTGGTCAAACATATTTGCCGGTATAGGAATATACAGTTGTTCTGTTTCCAA
ACTACAGTGAATAATTAATCCTTCGTCGCTGAATATTAAAATAGAATCCCTTAGTCTATTAACCAGAGGT
GATATAGACGAAATTAAACCAGTAAGCGTTTTTTCCGTTAAAACAGCTCTGGCGATTTCTGGGGCGTCAA
AACCCGCATGCAATTCCATGTCCAAAGCATCGTCTGTACGCGACCTCAAATCCATAATTTACTACTTAAA
ATGTTTACTATAGAAAAAGTAATCATATGTAAACACACGAGTTTCGTTAATATGTTTGTTTAACCCGATC
CGGTGACTTAAGTACATAAACAGGCATGATATTTGAATAGTACGGCCCATGGGAGGGAACATTTCCACGT
GTTCCAATACAGGGGGTGTTCCTTAATAGGGACTGTGCAATAAAATACGTAAGAAGTTACCAGATTTGAT
GTAATGTTTGTCATAAAAAATATGTACATCATTATATACGTCTGTAATTAACACAAGATCACATCGAAGA
ATTACTGAAGCCGCTGTGAAACCTTTCACAAGACGATATAAACTTGGTTAAGTGTATTGATGGGGCTCTT
TGGACTGACACGCTTTATCCATGAACATAAACTGGTTAAACCCAGCATCATTTCAACGCCACCCGGAGTT
TTAACCCCCGTGGCGGTAGACGTATGGAACGTCATGTACACATTGTTGGAACGTTTATACCCTGTGGGTA
AACGCGAGAATTTACACGGACCATCTGTAACGATACATTGTCTTGGAGTCTTATTGCGGCTATTAACACA
ACGGTCATACTATCCGATATTTGTATTGGAACGTTGTACAGACGGCCCATTATCACGTGGAGCCAAGGCA
ATTATGTCACGGGCCATGAACCACGATGAAAGGGGAACCTCGGACTTAACCCGTGTTCTACTATCATCCA
ACACATGTTCTATCAAGTATAACAAAACATCGGAAACATATGACAGTGTGTTTCGAAACTCTTCCGCGAG
TTGTATTCCTAGCGAAGAAAACAAATCCCAGGATATGTTTTTGGACGGTTGTCCACGACAAACTGACAAG
ATGATCTGCCTGCGCGACCAAAACGTATGCAGTCTTACCTCTACAATGCCATCCCGAGGACATCCTAACC
ATCGATTATATCACAAATTGTGTGCAAGTCTTATTAGATGGATGGGGTATGCATACGTCGAGGCGGTTGA
CATTGAGGCGGACGAGGCATGTGCAAACTTATTTCATACGCGTACAGTGGCTTTGGTTTATACGACAGAT
ACTGATTTACTCTTCATGGGCTGTGATATTTTGTTAGATGCAATTCCTATGTTTGCTCCAGTAGTACGAT
GTCGCGATTTGCTTCAATATTTAGGAATTACATACCCTGAATTTTTGGTTGCCTTTGTTCGCTGTCAGAC
CGATTTGCATACAAGTGACAACCTAAAATCTGTTCAGCAAGTTATTCAGGATACCGGCCTGAAAATTCCA
CATCAAATGGACACTTCAACGCGCTCCCCCACTTACGACTCGTGGAGACATGGCGAGGTTTTCAAAAGTC
TTACCGTAGCCACGTCGGGTAAAACAGAAAACGGAGTGTCCGTTTCCAAATATGCATCTAACCGATCGGA
GGTGACAGTAGACGCCAGTTGGGCTTTAAACCTTCTGCCACCCTCATCCTCCCCATTGGATAATTTGGAA
CGCGCATTTGTTGAACATATAATCGCCGTGGTAACTCCATTGACCCGCGGTCGCCTAAAGTTAATGAAAC
GTGTAAATATTATGCAAAATACGGCAGACCCATATATGGTTATTAACACCTTATATCATAACTTAAAGGG
GGAAAAAATGGCTCGCCAATACGCACGTATTTTTAAACAGTTTATTCCTACTCCACTCCCACTAAACACT
GTATTAACAAAATATTGGAATTAAAACACACATAAGAGCGACTTAATGGTTCATTGTTTTATTTTGCTCG
TATATACATGTTATAAATCGTTTATCACTGTGCCCGCATAAGATGTACTGTGTCTCTCAAAAAAATTTGT
GTTTTTATCTGCAATCATAAATGCAAGTGGAAAGTCCGAATCGGGAGGTGGGGTGTTAAATAGTTTTGGT
ACATTAATCGCTGATAAAAGCCTGTCCGCGCTGAATTTCACGTATTGTGTAATTGCATCGACGTTCACCA
AACGGGTTTTGGGTGCATGGGATTTTAAAAACGCACACTCGATTTCAACGGCTTCCGAAAACAGTTGATG
TATTCTGGTGATAGCGGGTTTTTCGGGTACATAGTTATTGTATATACAACACGATGCGCTGGTATGTATG
GCTTCATCTCGGCTTATAAGGTCGTTAAATTGACAAGTTACAACAAATAGTCCGTTATTGCGTAAATATG
CAATAGCCGCGAACGATGATACAAAAAAAATGCCCTCTATAAGAATCATTAGTATATATTTTTCTGCAAC
GGATGGGTTGTCCCGTACCTTTTCTTCCAACCATTGTACTTTTTGTTGGATCGACGGATTATTAATAGTG
ACATTTACGTATTGTACCCGCAACGATTCATCCCCTCTGAACAACATTAGTTGAATTTGACTATAGACAC
GCGCGTGGACAACCTCGATGCACTCTTGTTCAATGTAGTAATGGTGAATATCCTTTTGGGAAAAGAGTTG
GGTTAGAGAGCCCAAATTAACATTTACCAGATCATCTGCCGCCGATAAAAATGTAAAAATAAATCTGTAG
AATATTAGTTCATCTTCCGTTAAACAGTCCAAGTATTGATAATCATCTTCAATGATAAAATCGCTTTCTA
ACCAACGATTCGAAATGCTCAGGGCACGTAAATTGTTTATATCTGGACACTCCGGCCTGTAAAAAAAATG
ACTGCAATCTTTCTGATCCATTTTGGAATAGTTTCCCGTGTAAATTTATAAAGCACAACTGGTACAGGTT
AATTCGCCTCCCGCAAACAGTCCGCTGTTCGTAGCTTTACGAATTTTACAGTAGTACATACCCGTTTTAA
GGCCGGCTTTATAGGCACGTATAAGCAAATTCATTATTTTGGAGGCGGGAATTGTCCCGTCTGGGCGTTC
CTCAATAAATAAAGTCATTGATTGACTTTGGTCAATAAATGGCGCCCTTTCTGCACACATATCAACGAGA
TCCTCTTGCTCATATTCAAACGCTGTTTTATATTTTAAGAGTGGGTGACTATTAGATAAACAGCCAAACG
AACGTATTACTGACCATTGGTTTTTCTCAAGTATGTTTATAACTTCCAGTCGTTTTTCTTCACATGAATA
CATATCTCTTAGTTCGTCCATAAGGTCTAAGTTGGGTCTAAGTAACTCACCCGAGGTGGTGACCTTACTA
AACATATTATTATAAATTGGAGAGAAACCCTCACTGCACTCCGTTACCTGTGCAGATGAAACTGTGGGCA
TTAACGCTAAGAACTGCGAGTTGTATAACCCATAAGCGCAAATATCATCTCGCAGGGTACACCATGGTAA
ATCTAAATAACTTATCGTAGAAAACCCATCTTGGTGTAACCATCCCTTAGCATATTTACTTTCGGTAAAA
CCCTTAAACGGGGCTAAGCCGCCAATCTTACACATTTCCATGCTTGTTTTCATTGTCTCATACAACATTA
ACTCCGCTATTTGTACATTTAACCGTCTAGCTGGTTGGGAAGTTAAATCAAATCCTAAGCGGAGACAAGT
TGTATGTAACCCTTGTATGCCAATGCCAAGTGATCGGTTGTTTTTTACACCTTTACATGATTTTTTACAT
GGAAAGTTCCCAGCCGCCAGGACCCCGTTTAAAAAAATAACAGTCGTTCTTGCTGTCAATTGAAGGTCGT
TTAAATTAAATGACACTGGGCCTTTGGATAAGCACGTTGTAAGATTTATGCTGGCAAGATTACATACGCC
GTGTTGATGAGCGTCTGCCTTTTGAACAATTTCCGTACACAAATTTGACCCCGTGATAGCATTTCCTTGG
GTATTCATATGATAATTACGATTACAGGCATCTTTGAACATTAAAAAGGGGCTTCCTGTTACAGCAGCAC
TGCGTATGATTGTGAATGCGATATCTTGAATGGGAACAGAAGAAACGCCTAATCCTTCTCTCTCTAAACG
TAAATAGGTTGAAGTGAATGCCTCCCCGTGTAATGTTCGAAGGATATCGGCTCTGTTATCAAAAAGAGTC
CACTGAACATTACTAGCCCCTTTTAGATAGCTTAGGTATCTTTCAAAAAATAAATCTGGGGTCCATAAAC
AACAAAATATGTTATCACATCGAAATATTTCATCACGAACCAACATTCCACGTGTGGCCAAAACAGTTTG
TAGATCGACGTGCCATGGTTCTATGTAAACACAAACTCCAGTTGGTCGTTCACAATCACTGTTAATTGCC
ATAACCATGCAATCTAAAAGTTTTAAAACTGCAAGAAGACCTTTCGTTTGATTTTCCGTAGGTATTAAAT
TCAGACTCTGTAGAGAAATTCCCACTCCACCTCGACTTTGTAATACCGTTCCCACATCGCCTGTGATAGC
TCGAACAGCTCTCCCAACAGTGATGGATTCCGGGTCCATTAAATAACAACTGGCCGTTGCCCCGGTCTCT
CGACCTAAAAACATCATAACCGGTGTAGCCGGGACAATTTTCTGACATGCCAACGCTGTGAAAAATACCC
GACAGACATCAGTCCATGTATAACCATCATTTATTCCGGGAATAAGAGTTGCGATTTTAGGCAGGTTTAC
GATTTCTGTTGTCACGGTGGCCGCCAGTCTTAAAAAGAATTGGCAAAGCGACTCTAATTTACCTTCCTCT
AACTTAGTTAAATAAAAGTCTTCGTACTTTAAAGCAGACTGTAGTCCAAGGGTAGCTAAAGCGGGGTATT
GATCTTTCAAAAACGGTTCTAATATAGCCCGACGAATTTCGTCCCTCCGCCCTTCAATTGCTTGGCGGAC
TCGGGGAGTTAAACAGAGAATTGGGGAAGTCAACCACGTTTCCATGGAAACGGATCGTAGGTTAATACGG
CAATGGATAAGTTCTCCACAACATCGGTACACTCGCTCATCTTGTCGCGTCACCGCCTTAAGTTTTGAGA
CGATAGTGCTAATATACTCCATTAATTCCACCGGTGTGGTTGATTCGGGCGGAATGATGTATTCCTTGTA
GCCATGTTGACATAATCGGTTTATAATGTCATGAACCGTATTAAAAATTCTTTTGAACTCCATAACGGAT
AACGTATTTAGGCTCCGGAATAAACCTTTAAACCCTAAACTCACAGCTGAGTTAGTTCTACAATATTGTA
GACTCCCTTATATATGGTTACGTACAGCCTGCCCCTCCCCAGTATATAATATCACGCAAAACCCACGCTA
TGTTAAATTCAGTTTATTTTACATACATGCTTTAATAATAACATTCGTTCCATGTATTTGTACCCCCCCA
CACAACCCCCTCTAACCAAATAGTTGGCACGTTATAACCTCCGAACCGTTCCATGCGTCTTGTATAACGC
ACAGACTCTGATGGAATTGTTCCAATTAACGTATATGCCGCATACATGCAGGATAATTGTGTGGGAAGGC
CCCGAAAATCGCCGGTCCATTGATACAATCGCTGTCTAGCCAAGTTCCAATTTACTCCTGTAATTTCGCC
AATACTACATCGAGGGCTTGTCGGGTCATTGGATAACTGCACAAGCGGCAACGCCCTTGTGTTATATGGC
TGGTGGGTATTTGCAACCCCTTCAGTCCCCCAGGCGGCATTTTCAGCTCGTATGCGTCCTAACAGGAAGC
CAATACCACGACCAAAACATTGTTCGTTTAGTTGGCTTAATGCAAGATGCAGTCTTACACCTTCTCGTTG
GCGTCGCTGTGTATATACAAAAACCAAGAACACATGCTTCAGTCCGTCCGCGGAAAGATGTAAATCTTTG
TCAACGTCCCAAAATACGCAGGCCGGGATGTTGGCTGTGACCCTGCGAGTTGAAGTTTTGTCTGTACGTG
CAGCTTCTTGGGGACCTTTGGCCACGGCGGTTATATTGCATAAATTATCCTGAATGGTATATTCCAGCAG
GGACCCAAAAAAACTTATAAATCGATGTGGAAATACATGACATTGTACCATCGCACGTAAACACTCCGAA
AACCTTATGAGCCGCGTTTCCATACGACTGCATCCATAGGCAGAAACAATTGCTGTTCTGTTGGCATCCG
CTGCCTGTTTATCCGTATATTCTTCTGCCCGGCATGCGGCGATGAAACTTAATGACGTTACATATGCTCT
AAGCCCCCCACCTTCTCCAACGGTCCAAGGAGCCGTGCAGGCATTGAATAGGTTTCGTAAACCCTCTAGT
AGTACATCGGGGTCACGTCCAGCCTGTGTAAGTGTATTAGCTTCTCCAATCATGTCAGATGGATGACGAA
GGATTAAGACGATTGACCCAGCATGCTCAATGTCCGGACGAAAAAAATCGGTTAATGACACTTGTTGGAT
TAGCTGTGTCGTTGATTTAAAATTATTTAACGGGAGTCTAATGGTAACTTGCGGGTTACCAATTGAAGTT
GGATTTATTTGAATGTTGTTCATACGATTAATAACAATTGAACGGGGGGTTACTTGAATAGACGCGGTTT
CTGTACGTTTTGGTGGTACATGTATCGGTTGTTTGTTCAGACCTCCAAAGCGAGGGCCAATTGTTAAATC
GCGACTCCAATTTCCGAAGAAGCCCGGAGCATAAGTCATATGAAGCCCGTTCCCTATTTGAATAAAACGG
TTATTTCCTAAAAGACTGATATTAGTTCCACATAGCGTTTGTTCGTTTAAAGTAAAATGCGAGTTGGTTG
GTTGACTCCCCATAGCTGAGGGGTTAAATTCACACAATGCAATCGTGACGTGGTACTATCTGAAATGTTG
CCTGGGGTATGTGTACACATTATACAGTCGTAGTACCGTTTATATAATGTTAGGTAGGAGGAGCCTATAA
AAATATTTTGATTGGCGTTAAAAGGTTCTTCAACTTACCGTGACGTCCTTTTTATTAACATGCGTTTTTA
TTGATGTTACATTTATGTCTTTTCATTCCGGACGGATGTAGCTTTTTCATATCACGTTATAAAGTTAAGT
CAGCGTAGAATATACCATGGAAGAACCAATTTGTTATGATACACAAAAACTTTTGGATGATTTAAGTAAC
TTGAAAGTACAAGAAGCGGACAACGAAAGACCATGGTCACCAGAGAAAACAGAAATCGCCAGAGTTAAGG
TAGTTAAGTTTTTACGATCTACCCAGAAAATTCCAGCTAAACATTTTATTCAGATATGGGAACCCCTGCA
TTCTAATATCTGTTTTGTATATTCCAATACATTTTTGGCGGAGGCTGCTTTCACGGCCGAAAATTTACCC
GGACTGTTGTTTTGGAGACTAGATCTAGACTGGACGATAGAGGAGCCAGGTAATAGCTTAAAAATTTTAA
CCCAGCTATCAAGTGTAGTACAAGATTCCGAGACGTTACATCGTTTATCGGCCAATAAATTACGAACCTC
GTCTAAATTTGGACCCGTTTCGATACACTTCATTATAACGGACTGGATAAATATGTACGAGGTCGCCTTA
AAGGATGCAACAACAGCCATTGAATCACCATTCACTCACGCTCGTATTGGAATGTTGGAAAGCGCCATTG
CAGCTTTAACACAACATAAATTTGCGATCATTTACGATATGCCATTTGTTCAAGAGGGGATTCGTGTTTT
AACACAATATGCAGGATGGCTTCTTCCGTTTAATGTTATGTGGAATCAGATTCAAAATAGCTCACTCACT
CCTCTAACACGAGCCCTTTTTATAATCTGTATGATTGATGAATATCTCACGGAAACGCCAGTACATAGCA
TATCAGAATTATTTGCAGATACTGTAAATTTAATTAAAGATGAGGCGTTCGTATCCATCGAAGAAGCGGT
AACGAATCCACGAACGGTGCACGAGTCACGAATTTCCTCAGCTCTGGCTTATCGAGACCCTTATGTTTTT
GAGACATCCCCGGGAATGCTTGCTAGGAGACTTAGATTAGACAATGGTATATGGGAAAGCAACCTCTTAT
CGTTGTCCACCCCCGGAATTCATATTGAGGCGCTGTTACATTTACTAAACTCCGACCCGGAAGCGGAAAC
CACATCTGGAAGTAATGTAGCAGAACACACCCGTGGCATTTGGGAAAAGGTTCAGGCTAGTACATCGCCT
AGTATGTTAATAAGCACCCTTGCCGAATCCGGGTTTACAAGATTTTCATGCAAATTGCTACGTCGGTTTA
TTGCTCACCACACACTCGCCGGTTTTATTCACGGAAGCGTTGTAGCAGACGAGCATATTACAGATTTCCA
ACAAACACTAGGATGTCTCGCTTTAGTGGGTGGACTGGCATACCAATTAGTGGAAACGTACGCTCCTACT
ACCGAGTATGTGTTAACATATACACGGACAGTAAACGAGACCGAAAAACGGTATGAAACGCTATTACCCG
CCTTAGGATTACCACCGGGAGGCCTGGGACAAATTATGCGGCGCTGTTTTGCTCCACGACCCCTTATTGA
AAGTATACAAGCGACACGCGTAATACTACTTAATGAAATTTCACATGCAGAAGCTAGAGAGGCAACATAT
TTTAAGCAAACACATAATCAATCCTCAGGTGCGTTATTACCACAAGCAGGACAAAGTGCCGTACGCGAAG
CCGTACTAACCTGGTTTGACCTACGTATGGATTCAAGATGGGGTATTACTCCCCCGGTGGATGTGGGTAT
GACACCTCCTATTTGTGTTGATCCACCGGCTACAGGGTTGGAAGCTGTCATGATAACAGAAGCACTAAAG
ATTGCATATCCTACCGAATATAATCGCTCTAGCGTGTTTGTGGAACCGTCGTTTGTGCCTTATATTATTG
CAACAAGCACGCTTGATGCCCTTTCGGCAACAATAGCTTTGTCTTTTGATACACGGGGAATACAGCAAGC
CTTGTCTATTCTTCAGTGGGCTCGCGATTATGGATCCGGAACCGTGCCCAATGCAGATGGATATCGCACA
AAACTATCTGCTCTTATAACAATATTAGAACCTTTTACCCGTACACACCCCCCAGTACTTTTACCATCTC
ACGTTTCTACTATAGATTCCCTTATATGCGAACTTCATCGGACTGTTGGCATTGCCGTTGACCTGCTTCC
CCAGCACGTCCGTCCTTTGGTTCCTGACCGTCCTTCTATTACAAATAGCGTTTTTTTAGCAACTCTCTAT
TATGATGAACTTTACGGTCGTTGGACCCGACTGGATAAAACATCGCAGGCGTTGGTTGAAAATTTTACAT
CCAACGCGTTAGTGGTTTCTCGGTACATGTTAATGTTACAAAAATTTTTTGCGTGTCGTTTTTATCCAAC
GCCAGATCTTCAGGCTGTTGGTATCTGTAACCCAAAGGTTGAACGCGATGAACAATTTGGGGTATGGCGT
TTAAACGATCTTGCTGATGCGGTTGGTCATATTGTTGGGACAATACAAGGAATCCGAACGCAAATGAGAG
TGGGAATATCCAGCCTGCGCACAATTATGGCCGATGCTTCCTCAGCCCTTAGGGAATGTGAAAATTTAAT
GACTAAAACCTCCACTTCTGCTATTGGGCCTCTTTTTTCAACGATGGCTTCCCGGTATGCACGGTTTACA
CAGGATCAAATGGACATTTTAATGCGTGTTGACAAACTAACAACAGGAGAAAATATACCCGGTCTTGCAA
ATGTAGAGATTTTTTTAAATAGGTGGGAACGAATAGCAACAGCTTGTAGGCATGCCACGGCAGTCCCGTC
GGCCGAATCTATTGCAACCGTGTGTAATGAATTGAGGCGCGGTTTAAAAAATATACAAGAGGATCGTGTA
AATGCCCCAACCTCATATATGAGTCACGCCCGAAATCTGGAAGATCACAAGGCAGCAGTTTCATTCGTTA
TGGACTCCAGGCAACAGTTTATTGTGGATTCTGGACCTCAGATGGGCGCGGTTTTAACTTCACAATGTAA
TATAGGAACATGGGAGAATGTAAATGCAACGTTTTTACACGACAACGTTAAAATAACGACAACGGTCAGA
GACGTAATTTCAGAGGCTCCGACGCTGATAATAGGACAAAGATGGCTTCGTCCAGATGAGATTTTATCTA
ATGTAGATTTGCGTCTTGGCGTACCCGGGAATACAAGTGGGAGTGACCCTTAATATAAAACAGGCGTGTT
TATGTACATTAAAGTATTTGTGGTTTTTATTGACTGGGCGTTTCGTTTGTATAACGCTGTTGTTGCTAGT
ATTTTCATAACCTCCTAGGTTTTTGGAGCTACACGTGCTTATTCAACGCTCTTTGGGATTTGAATCATCG
TAAACGTAGCGTCCCTACCAGTTGAGCGCGTAATTTTCGTAAGCAATAAAATGGATATAATTCCGCCTAT
AGCTGTCACTGTTGCGGGAGTGGGAAGCCGTAATCAATTTGACGGTGCCCTGGGACCGGCGTCAGGTCTG
TCATGTTTAAGAACATCTTTATCGTTTTTGCATATGACATATGCGCATGGAATTAATGCAACCCTGTCAT
CAGACATGATTGATGGATGTTTACAAGAGGGTGCAGCATGGACTACGGATCTGTCTAATATGGGGAGGGG
TGTCCCAGATATGTGTGCTCTTGTTGATCTCCCCAATCGAATTTCATATATTAAACTGGGGGACACTACC
AGTACGTGCTGCGTTTTGTCTAGAATATACGGCGATAGCCATTTTTTTACCGTTCCAGACGAGGGTTTTA
TGTGCACACAAATTCCCGCTAGAGCGTTTTTCGATGATGTGTGGATGGGACGTGAAGAGTCGTATACAAT
TATAACTGTAGACTCAACGGGAATGGCCATCTATCGTCAGGGAAACATATCTTTTATTTTTGATCCACAT
GGCCATGGGACTATAGGACAGGCTGTAGTTGTTCGGGTGAATACCACGGATGTGTACTCTTATATCGCAT
CGGAGTATACCCACCGCCCCGATAACGTAGAATCCCAATGGGCCGCTGCATTAGTTTTTTTTGTCACCGC
AAACGACGGTCCCGTAAGCGAAGAAGCGCTATCTTCGGCAGTAACGCTTATATACGGAAGCTGTGATACA
TATTTTACAGATGAACAATATTGCGAAAAACTGGTTACAGCTCAACATCCGTTGCTTCTTTCACCTCCTA
ATTCCACGACAATTGTGCTTAATAAATCGTCTATAGTACCTCTTCACCAAAACGTTGGTGAAAGTGTATC
CTTGGAAGCAACCCTACATTCAACGTTAACCAACACGGTTGCACTGGACCCTAGATGTAGTTACAGCGAG
GTTGATCCTTGGCATGCGGTTCTAGAAACAACCTCGACTGGGTCTGGCGTTTTGGATTGTCGTCGTAGAC
GCCGTCCTTCATGGACTCCTCCTTCAAGCGAGGAAAATTTAGCTTGTATCGACGATGGCTTGGTAAATAA
TACACATTCCACGGATAATTTACATAAACCCGCTAAAAAGGTTCTCAAATTTAAACCAACTGTAGACGTG
CCGGATAAAACACAAGTGGCACATGTATTACCCCGCCTACGAGAAGTTGCTAACACCCCAGACGTTGTGT
TAAATGTATCCAATGTAGATACGCCTGAATCCAGTCCCACTTTTTCACGGAACATGAATGTAGGAAGCAG
TTTGAAAGATCGGAAGCCATTTCTATTTGAACAGAGTGGTGATGTCAACATGGTTGTCGAAAAACTACTA
CAACATGGGCATGAAATTAGCAATGGATACGTACAAAATGCGGTGGGTACGTTGGATACTGTTATTACCG
GTCATACAAATGTTCCCATTTGGGTAACAAGGCCCTTGGTCATGCCAGACGAAAAGGATCCATTGGAGCT
TTTTATTAACCTCACCATTTTGCGTTTAACGGGATTTGTGGTGGAAAATGGAACACGTACACATCATGGT
GCTACAAGCGTTGTATCAGACTTTATAGGTCCCCTTGGGGAAATTTTAACAGGATTTCCCTCCGCCGCGG
AACTTATACGCGTTACAAGTTTGATATTAACAAACATGCCGGGGGCGGAATATGCTATTAAAACTGTTCT
CCGGAAAAAATGTACAATTGGCATGCTCATTATCGCTAAGTTTGGTCTAGTTGCCATGCGGGTTCAGGAT
ACAACCGGCGCTTTACATGCCGAACTAGATGTGTTAGAAGCGGATCTAGGAGGTTCGTCGCCCATAGACC
TCTATTCTAGACTGTCGACAGGTCTTATAAGTATACTAAATTCGCCTATTATTTCTCATCCCGGACTTTT
TGCCGAGCTTATTCCAACCCGTACAGGGTCCCTGTCTGAACGAATACGTCTTCTTTGTGAATTAGTCTCG
GCCCGGGAGACACGCTATATGCGTGAACACACCGCGCTTGTTTCTAGTGTAAAGGCTTTAGAGAATGCAT
TACGGTCTACCCGCAATAAAATTGATGCCATTCAAATACCAGAAGTTCCCCAGGAACCCCCGGAAGAAAC
CGACATTCCACCCGAAGAGTTAATTCGGCGTGTATATGAGATACGATCCGAAGTTACAATGCTATTGACC
TCGGCTGTTACAGAATACTTCACCCGCGGAGTGTTATATAGCACACGGGCCTTGATCGCTGAACAATCCC
CTAGGCGTTTTCGGGTCGCGACCGCAAGTACGGCACCCATTCAACGGCTTTTAGATTCTCTTCCGGAATT
CGACGCTAAATTAACGGCAATCATATCGTCCCTGTCTATACACCCTCCTCCTGAGACTATACAAAATCTC
CCCGTCGTATCTCTGTTAAAAGAGCTTATTAAAGAAGGGGAAGATTTAAACACAGACACGGCTCTCGTAT
CGTGGTTATCTGTAGTCGGGGAAGCTCAAACCGCAGGTTACTTATCCAGACGAGAGTTCGATGAATTATC
ACGTACAATTAAAACCATTAATACACGCGCAACGCAACGGGCTTCCGCGGAAGCAGAGTTGTCTTGCTTT
AATACGCTAAGCGCGGCCGTAGACCAAGCCGTAAAGGACTATGAAACATATAACAATGGTGAGGTCAAGT
ATCCTGAAATAACACGGGATGATTTATTAGCAACAATTGTACGTGCTACAGACGATTTGGTGCGACAGAT
AAAAATTTTAAGTGATCCAATGATCCAATCCGGTTTACAACCTTCGATTAAAAGACGATTGGAAACAAGG
CTTAAAGAGGTTCAGACGTATGCAAACGAGGCCCGAACCACACAGGACACAATAAAGAGTCGAAAACAGG
CGGCATATAATAAACTCGGGGGGTTACTTCGCCCGGTAACCGGTTTTGTGGGACTTAGGGCTGCAGTAGA
TTTATTACCGGAACTTGCTTCTGAGTTAGATGTCCAAGGAGCCCTGGTAAATCTCAGGACCAAAGTCTTA
GAGGCGCCGGTAGAGATCCGTTCTCAACTTACGGGTGATTTCTGGGCGTTATTTAACCAATATCGAGACA
TTTTAGAACATCCCGGAAACGCACGCACATCTGTCTTAGGAGGACTGGGAGCTTGTTTTACAGCTATTAT
CGAAATTGTGCCGATACCTACGGAGTATAGACCATCATTGCTTGCGTTTTTTGGTGACGTGGCAGATGTG
CTTGCATCCGACATCGCGACCGTATCTACTAACCCGGAAAGTGAGTCCGCCATAAACGCTGTTGTTGCAA
CTCTTAGTAAAGCGACGTTAGTTTCATCTACAGTGCCAGCCTTATCCTTTGTGTTGTCGTTATATAAAAA
ATATCAGGCTTTACAACAAGAAATTACGAATACCCATAAGTTGACTGAATTACAAAAACAACTTGGAGAT
GACTTCTCCACCCTAGCTGTCTCATCTGGACACTTGAAGTTTATATCATCTTCAAATGTAGATGATTATG
AAATAAACGATGCGATATTATCAATACAAACAAATGTGCACGCCCTGATGGATACGGTTAAACTTGTTGA
AGTTGAACTGCAAAAGCTACCCCCCCATTGTATTGCTGGGACATCTACCTTATCTCGAGTAGTAAAGGAT
CTTCATAAACTCGTCACAATGGCACATGAGAAGAAGGAACAGGCAAAAGTGTTAATTACCGATTGTGAAC
GTGCACATAAACAACAAACGACTCGGGTTTTGTATGAGCGTTGGACACGTGATATTATAGCATGTCTGGA
GGCAATGGAAACGCGCCATGTATTTAACGGGACAGAACTGGCACGGTTGCGAGATATGGCCGCTGCGGGA
GGGTTTGATATACACGCAGTTTACCCACAAGCACGTCAGGTTGTAGCGGCATGTGAAACTACAGCCGTTA
CGGCATTAGATACTGTGTTTCGCCACAATCCACATACCCCCGAAAATACAAATATTCCCCCACCTTTGGC
TTTGTTAAGAGGGTTAACATGGTTTGATGATTTTTCGATTACGGCTCCCGTATTCACCGTTATGTTTCCA
GGTGTTAGTATTGAAGGACTCCTTCTGCTTATGCGTATTCGCGCGGTTGTGTTATTATCCGCCGATACGT
CTATTAATGGAATACCTAACTACCGAGATATGATATTACGAACCTCGGGGGATCTATTACAAATACCCGC
ATTGGCTGGGTATGTTGATTTTTACACACGGTCTTATGATCAGTTTATAACCGAAAGTGTAACGTTAAGT
GAACTTAGAGCAGACATCAGACAGGCTGCCGGGGCTAAACTTACAGAAGCAAATAAGGCTTTGGAGGAAG
TAACTCATGTTCGGGCACACGAAACGGCTAAACTTGCACTTAAAGAAGGTGTCTTCATTACATTACCAAG
CGAAGGTTTATTGATTCGGGCTATAGAGTATTTTACAACTTTCGATCATAAACGATTTATAGGAACGGCA
TATGAAAGAGTTTTACAAACAATGGTAGACCGCGATCTAAAGGAGGCCAACGCAGAGCTTGCACAGTTTC
GTATGGTGTGTCAGGCAACAAAGAACCGTGCAATACAAATTTTACAAAACATTGTTGATACTGCTAATGC
CACTGAGCAACAAGAAGACGTGGATTTCACTAACCTGAAGACGTTATTAAAACTAACCCCCCCTCCCAAA
ACAATTGCATTGGCCATTGATAGATCTACTTCCGTTCAGGACATTGTCACGCAGTTTGCATTGCTGTTAG
GGCGTCTGGAAGAAGAAACTGGTACGTTGGACATTCAGGCGGTTGACTGGATGTACCAAGCTCGCAATAT
TATTGACTCCCATCCACTAAGTGTGCGTATAGACGGTACCGGCCCCCTGCATACTTATAAAGATAGGGTG
GATAAACTTTATGCGTTACGGACTAAATTAGATCTCCTACGACGACGAATAGAAACCGGTGAGGTTACGT
GGGACGATGCATGGACAACATTTAAAAGAGAAACGGGGGATATGTTGGCATCGGGGGACACGTACGCTAC
TTCCGTAGATAGTATAAAGGCACTCCAGGCATCGGCGTCTGTGGTTGACATGCTTTGTTCCGAACCCGAA
TTTTTTTTATTGCCTGTGGAAACGAAAAACCGTCTCCAAAAAAAGCAACAAGAACGTAAAACGGCGTTGG
ATGTTGTGTTGCAAAAACAAAGACAGTTTGAAGAGACCGCGTCTCGCTTACGAGCTTTAATTGAACGTAT
TCCAACGGAGAGTGACCATGACGTTCTTCGTATGTTATTACATGATTTCGATCAATTTACACATTTGCCT
ATATGGATAAAAACACAGTATATGACATTTCGAAATTTACTCATGGTACGGTTAGGCTTGTATGCAAGTT
ATGCTGAGATTTTTCCACCCGCGTCTCCAAACGGAGTGTTTGCTCCTATTCCCGCCATGTCGGGTGTATG
TCTAGAAGACCAATCCCGATGCATTCGCGCGCGGGTGGCCGCGTTTATGGGGGAGGCGTCTGTGGTGCAA
ACGTTTAGGGAAGCCAGATCTTCTATAGACGCTTTGTTTGGAAAAAATTTAACCTTTTACTTGGATACTG
ATGGGGTTCCACTTCGATATAGAGTGTGTTATAAATCAGTTGGGGTTAAACTTGGAACCATGCTATGCAG
TCAGGGTGGATTATCTTTACGACCGGCACTTCCCGATGAAGGTATTGTGGAAGAAACTACACTATCGGCA
TTACGCGTGGCCAATGAGGTCAATGAGCTACGCATTGAATACGAATCCGCTATAAAATCCGGGTTTTCTG
CCTTTTCCACCTTTGTTAGGCATCGCCACGCCGAATGGGGTAAAACCAACGCACGCAGAGCCATTGCAGA
GATATACGCCGGCCTTATAACAACAACATTGACACGACAATACGGGGTTCATTGGGACAAGCTTATTTAT
TCTTTTGAAAAACACCACCTAACTTCTGTAATGGGCAATGGACTAACTAAACCAATCCAGAGAAGGGGTG
ATGTACGCGTATTAGAGTTAACCCTATCTGATATTGTAACTATTTTGGTTGCCACAACCCCGGTACATCT
TCTCAATTTTGCTAGATTGGATTTAATTAAACAGCATGAGTATATGGCCCGTACCCTCAGACCCGTAATC
GAGGCCGCATTTAGAGGTCGTTTACTCGTTCGCTCATTGGATGGAGACCCGAAAGGCAATGCCCGGGCCT
TTTTTAATGCCGCCCCATCCAAACATAAACTCCCGTTAGCTCTTGGATCAAACCAGGATCCTACCGGCGG
GAGAATATTTGCATTTCGGATGGCAGATTGGAAACTTGTTAAAATGCCACAGAAAATAACGGATCCTTTT
GCGCCATGGCAACTTTCCCCCCCCCCCGGGGTAAAGGCCAATGTCGATGCAGTTACCCGTATAATGGCAA
CAGATCGTCTTGCGACCATTACTGTACTTGGGCGCATGTGTCTCCCGCCAATTTCCTTAGTGTCAATGTG
GAATACGCTGCAACCGGAGGAATTCGCATACAGAACACAAGATGATGTGGACATTATAGTTGATGCGAGA
CTGGATTTGTCATCCACGCTTAATGCAAGATTTGATACCGCTCCCAGCAATACCACGTTAGAGTGGAATA
CAGACCGTAAAGTAATTACAGATGCTTATATTCAAACCGGGGCAACGACAGTTTTTACAGTAACGGGGGC
GGCACCAACTCACGTTTCTAATGTAACAGCGTTTGACATAGCAACTACGGCTATTTTATTTGGGGCTCCT
TTGGTTATTGCCATGGAACTTACATCCGTTTTTTCACAAAATTCCGGACTTACTTTGGGGTTAAAATTAT
TCGATTCCCGGCATATGGCTACAGATTCGGGTATATCCTCAGCCGTATCTCCCGATATTGTTTCTTGGGG
GTTACGTTTACTGCATATGGATCCCCACCCAATTGAAAATGCATGTTTAATTGTCCAACTAGAAAAACTG
TCCGCGCTCATTGCAAACAAACCTCTTACAAACAATCCCCCGTGTTTACTGCTATTGGACGAACATATGA
ATCCCTCTTATGTTTTATGGGAACGAAAAGACTCGATTCCAGCTCCGGATTATGTGGTCTTTTGGGGGCC
AGAATCTCTTATTGATTTGCCGTACATCGACTCCGATGAGGACTCTTTCCCCTCGTGTCCCGATGATCCA
TTTTACTCGCAAATTATTGCCGGTTATGCGCCCCAAGGCCCCCCAAACCTCGACACAACTGATTTTTACC
CAACGGAGCCACTATTTAAGTCTCCCGTTCAAGTTGTTAGAAGTTCCAAATGTAAAAAAATGCCCGTCCA
GCCCGTCCAGCCCGCGCAGCCCGTCCAGCCCATAGAACCGGGCACACAAATAGTGGTACAAAATTTTAAG
AAACCCCAAAGCGTAAAAACAACCCTTAGCCAAAAAGATATTCCCTTGTATGTGGAAACTGAATCAGAAA
CGGCTGTGCTTATACCTAAGCAATTAACCACCTCCATTAAAACAACCGTTTGTAAAAGTATTACCCCACC
AAATAACCAATTGTCGGATTGGAAAAATAATCCACAGCAAAACCAAACGTTAAACCAAGCGTTCAATAAA
CCAATACTTGAGATTACCTCCATTCCGACAGATGACTCGATATCTTACCGGACTTGGATTGAAAAATCAA
ATCAAACACAAAAACGGCATCAAAATGACCCTCGAATGTATAACTCCAAAACAGTATTCCACCCTGTAAA
TAACCAATTACCTTCTTGGGTTGACACGGCAGCCGATGCCCCCCAAACGGACCTATTGACAAACTATAAA
ACAAGACAGCCGTCGCCAAACTTTCCGCGGGACGTACACACATGGGGCGTATCTTCTAACCCGTTTAACT
CACCGAACAGAGACCTATATGAAAGTGATTTTAGTGAACCTTCTGACGGCTATAGCAGTGAGAGTGAAAA
TTCTATCGTACTAAGTCTCGACGAACATCGGTCATGTCGCGTTCCTAGGCACGTACGTGTTGTTAATGCC
GATGTAGTCACCGGTCGACGTTATGTCCGAGGGACCGCCTTGGGAGCACTGGCCCTGTTAAGCCAGGCAT
GTCGGCGTATGATCGACAACGTTAGATATACACGTAAACTTTTAATGGACCACACGGAAGATATATTTCA
AGGCCTGGGGTATGTTAAATTGTTATTAGATGGAACATATATATAAAGTAGCGCCTATTAAAGAAAAAAA
AACAACGATTATTTTCTGTGTATTTTTATTTACACCCTACGACTTCTTGAAGCGTTTCCAGATTGTCCCG
TGTGGGACAAGGTCTGTCCCTTACCCCCCTGGGGGGTATTTTGGGTTGGGGGCGGGGTAGACTGTGGCAC
GCCTTGGGCCGCGGGCGGTGATCCGGTTGTTGGCTGGACAGTGCTTGACTGTGCTCCCTGTTGCGGTTGT
TGTCCAGAAGACCCCGACACCACGTGTTGCTGTTGTCCAACGGATGCCGACGTCGTTTGAGGTGGGGGGT
GTTGCGGGGATGATCCCGAAAACGCCAACGCGGCGGGCTGTTGTAAAGCAGACTGATCGGCGCTCTGTGT
TTTTTGCGGCAATATAGTAGGCCCCGAGATTCCCAAACTCATGGATGGATTTGGGGGTTGTGGTCGTATA
ATACGCGGGTTAAACGTACGTTTTAAGCCAACCGTTGGTCTTAACCATGTCATAGGGTCAGTCTCGGCAA
ACATGGCCGTTCGGCGTATCGTATTTGCATTATGGTTAGCGCGTGCACGCGCGGCACTGGCCGCGGCTCC
CACGGTGTAAATGCTTCTGGCATCAGCGATGTCCACACGGTGACCAGGTTGCAAAGGTCCACTGGCGTTT
AAAAGTCGTATTAAAGCAACGGGGGTGTAAGCCGCAATTGCTTCCACCGAAAATGTGGTGGGGTTGCTGG
GATCAAAGACTACACGAGACGATGCGGGTTGTGTCATCGTTTATTAGTTTACGGGACAATCGATAACAGC
ATACACGTACATCTGCGCAGGATATGTACGGAAAGGCAATTTATTTCCAGAAAAGCACCGCCCCTAATAC
AACTACCAGTACAATTACAACGAACAGGGCATATGTCACGTTAGCTACGGGTAGAGCAAGTTTCCAGACA
CGCGTAGTTTGGGTATCGGGTAACGCAGGTTTAATGTCACTTTGCATTTGAACAGACGTGTTTGGACTTC
CGTTCTCGGGTGGGGATCTGAATGAAGGCCGCCAGCGTATATATTCATCCAAATTATTGCCAGTTTCCTT
ATACATGTATGCATCCGTGGCGCGGGCCATAAGTTTAATGGTGCGAGATGGATCTTCCGGTCCCATAAAA
CGAAAGGATAACTGAACATATGGCATTCGCACAAAGCAGTTCACCCACATTAAAGCCTGGAGAGGTCGGC
GGTCAATACCCCCACCTCGTTTAATTGATTCCAAAGCAGATAGGTTGATACCGGTACTTAACGTTGAACT
AAGAATCACGTTATTACTGTCAATGGACACTTCAGCCACTGGTGCGTTAGTCGGACGAAAAAAAAAACCT
TGAAATAGCACAGACACCCCCGTATTTTGAATTTTTATGTAAGGGTCACAATCTACTTGCGCCCAATTCG
CCATTAAACGCATAATATACTCTACCGGAAAGGCTTCGGATACGTTGTCTTCGCCGTTAAACTGAAAAAC
ACAACGGGCGGGGGGGCGTTGTGGATCAAATATTGGAAGATCCCCATCGCAACATTGAAGAGCGCTTGGT
ACCACCAACCGAATACGTTGTAAAAGATTATCTCCGCAACCCCTCCTGCGTTCACTCCGTACATACGTTC
TCCGTGACATATTGATCTAAGGTTGCAAACCAAGGCACACGCGTGAAGTATTTAGACCATTTATCGTGGG
ATATAGGAGGAGTTTGGAGTGATCCACCCCCTGACGACTTATTAATGCGTTTATTTTCCCCATGTATTAA
GCATCCTTCAATATTTCATGCAAATCTAGAAATTTGGCCATGACTCCCGCAAAGCGTTCACGGCGACGGG
TCACGCTGGCACTATGTTCACATGGAACAACATAAGCAGATTTTTCTGAATCGTTACTTTCTTTATGTTT
TAAAACGGACGCCAGGCGACTGGTAAATGATATATAATTTAATTGAGCGTCAGTTGTAGGTAGAATTGCT
TCTATTTCCGGGGGAATTAAATTTTCAAACCAAACGGAAAGAGTAAAGGTGCTATCAGCAGGAAAATACT
TTGACTCCAGTGCATCGATATTTAATAGATTAACATCGGTGTCTGTAATTAAATCGCGGGCCCTCATCCC
AGAGATGGATCGGGTAGAATCAGAAGAACCCATGGATGGATTCGAATCGCCCGTATTCTCCGAAAATACA
TCTTCTAATTCCGGATGGTGTTCCGACGCATTTTCCGATTCGTACATCGCTTATAATCCAGCCCTTCTGC
TAAAAAACGATTTGTTATTTTCAGAATTGTTATTTGCCTCCCACTTAATAAATGTTCCCCGTGCAATAGA
AAACAACGTCACTTATGAGGCCTCTTCGGCGGTAGGTGTGGATAATGAAATGACCTCAAGTACCACTGAA
TTTATAGAAGAAATTGGAGACGTTTTGGCGTTAGACAGAGCCTGTTTGGTCTGTAGAACGCTTGATTTGT
ATAAACGTAAATTTGGACTGACACCGGAATGGGTTGCGGACTACGCCATGTTATGTATGAAAAGTCTGGC
ATCCCCGCCCTGTGCAGTTGTCACTTTTAGCGCTGCCTTTGAATTTGTGTATCTTATGGATCGTTACTAC
CTGTGCCGTTATAACGTTACTTTGGTTGGGTCCTTTGCCAGGCGCACGCTTTCCCTGTTAGATATACAAA
GACATTTTTTTTTGCATGTATGTTTTCGTACCGATGGAGGGTTACCAGGTATACGACCGCCCCCCGGTAA
GGAAATGGCCAACAAAGTAAGATATTCCAATTACTCCTTTTTTGTACAGGCGGTAGTTAGGGCTGCATTA
CTATCGATCAGCACGTCTCGTTTAGACGAAACCGAAACGCGTAAGTCATTTTACTTTAATCAGGACGGAC
TGACTGGAGGCCCTCAACCTTTAGCGGCCGCCTTGGCTAATTGGAAAGATTGCGCGCGGATGGTTGACTG
TTCATCATCGGAACATCGCACAAGTGGGATGATTACCTGCGCGGAACGTGCATTAAAAGAGGATATAGAG
TTTGAAGATATATTAATAGACAAACTTAAAAAATCGTCTTACGTAGAAGCAGCTTGGGGTTACGCAGACT
TGGCTTTATTATTACTGAGTGGGGTTGCTACTTGGAATGTAGACGAGCGTACAAATTGTGCTATAGAAAC
TCGCGTTGGATGTGTTAAATCATACTGGCAGGCGAACCGGATTGAAAACTCCAGGGACGTTCCAAAACAA
TTTTCCAAATTTACGAGCGAGGATGCCTGTCCCGAAGTAGCATTTGGGCCTATTTTGTTAACTACCTTAA
AAAACGCAAAGTGCCGTGGTCGCACGAATACCGAATGCATGTTATGTTGTTTATTAACCATAGGGCACTA
TTGGATCGCTTTGCGGCAGTTTAAAAGGGATATATTAGCATACTCAGCAAATAACACAAGTTTATTTGAC
TGTATCGAACCTGTAATCAATGCATGGAGCCTAGATAACCCCATTAAACTTAAATTTCCATTTAATGATG
AGGGTCGATTCATAACCATTGTAAAAGCAGCAGGTTCCGAGGCCGTATATAAACATTTATTTTGCGATCT
CCTATGCGCTCTCTCGGAATTACAGACAAACCCTAAAATTTTATTTGCCCATCCTACAACCGCGGATAAG
GAAGTGTTGGAGTTATATAAAGCCCAACTGGCTGCACAAAACAGATTTGAAGGTCGTGTATGTGCTGGCC
TGTGGACATTGGCGTATGCATTTAAAGCCTACCAGATTTTTCCACGCAAACCAACCGCCAATGCCGCATT
CATACGAGATGGAGGACTTATGCTTCGACGACATGCAATATCGCTGGTCTCCCTCGAACACACCCTATCG
AAGTATGTCTAGGCGATATAAATCCGTATCTCGGAGCGGGCCTTCGATGCGTGTACGCTCCAGAACGCCA
TGCCGCCGTCAAACCATTCGAGGAAAACTTATGTCAAAGGAGCGGTCTGTGTACCGCCATTATTTTAATT
ACATCGCAAGGTCCCCCCCAGAAGAACTAGCTACCGTTAGAGGCTTAATCGTGCCAATTATTAAGACGAC
CCCTGTCACCCTTCCGTTTAACTTGGGTCAGACAGTGGCGGATAACTGCCTGTCGTTATCCGGAATGGGT
TATCATTTAGGTCTCGGAGGTTATTGTCCGACATGCACTGCATCTGGAGAACCGCGTCTATGTCGAACCG
ATCGGGCGGCTCTGATACTAGCATATGTTCAGCAGCTTAACAACATATACGAATATCGTGTGTTTCTTGC
ATCCATTTTGGCGCTATCAGACCGAGCCAACATGCAAGCAGCGTCCGCTGAACCCCTATTGTCGAGCGTA
TTGGCACAACCGGAATTATTTTTTATGTATCATATTATGAGGGAGGGGGGCATGCGAGATATACGCGTAC
TTTTTTATCGTGATGGAGATGCCGGAGGGTTTATGATGTATGTTATATTTCCGGGGAAATCTGTTCACCT
CCATTACAGACTAATCGATCATATACAGGCCGCGTGTCGGGGGTATAAAATAGTCGCACACGTTTGGCAG
ACAACATTTTTACTGTCGGTATGTCGCAACCCAGAACAACAAACAGAGACTGTGGTGCCATCCATTGGAA
CATCGGACGTTTACTGTAAAATGTGTGACCTTAACTTTGATGGAGAATTGCTTTTGGAATACAAAAGACT
CTACGCATTATTTGATGACTTTGTTCCTCCTCGGTGATTTCAGCTTCAGTGTTCATTTTATTATCCCAGC
GCGGGGCGTGTATACAAACAAAGCCTGCCGCCTGCAAGCGGTTTAGCATTTTAACGTTAACAACTCGTGT
CTCTGGAATAAAACGTTTTAAAAGCCGTTCTGTGAGTTTAGTGTCGTTTCCAAATAACGCCTTAAAAGTT
ACACTCGCCGTCCCAATGAGATGAGAAAAATAATAGTCAATGTTTAAAGACAGCCCGTGTGATGTTACGT
GAATGGGATCTTCCGCTAAGTCAGATATTATTAACTTACGCTTTGCTTCCCCACACCGTTTACCTGCGGT
ATTCTGTAAAGGATCTCCACGTAGCAAAGCTACACTTTTTGCATCAGCCTCCACTTCGTCTGTGGGGGCC
ACAATAACATAAGGGATGCGTTCTCGAACGTTTGGGATTTGACCCTGTCTCATTACTAATTTATAATATA
CTGTTAAGTGAGCCAAGCGACGGTTTATGTAGGCGGATGGTGGACGACTAAGCTCGGCCGTCATAACAAA
CTTATTAATATCCAATTTGGGTGATGTAATCTGGCGATGTGCATCTGCAATTATGCGTCCAAACCCGGCC
ATCCCAGACGGCATGGCCCGTCTATTCCATTCAGCAATGGAAACACACGACGCCTCCGCCGCAGCACGCG
AGACGGTGTCGTCATATAACAACAGTTCTACAAGTTTGCGGGCATAATCGTTAATAAATTGACAGTTGTT
TTTTCTAACCAAGTCGACTCCCTTCATTAAAACCTTTCCGCCGTAAATTACCCCAATGTACTTTTTCTTT
GTTATAAGTAAAAGTTTTATAAAAGTTTTTTCACACTCCAACTTTATAGGAGGACAAAACAGAGCCGTTG
AAATTATATGTGCCATTTTCTCGCCGATTTTAGCTATCCCCTCAACACCAACACCCTTGAATCGGATAAA
CACAGAATCCGTATCTCCATATATAACCTTTACCTCGTACGCTTTTTGGGAGAGAACGCTACTTTCAATG
TCTGGAAACGCTGTAATAAAACGTTCAAATGCGGCCCAGTTATTATGAATATAATCTCTGGTACTTAATA
ACATTTGACGGCCAATTGTAGTGACAGTGGCCGCTACGTATAAACATGGCAGAAATCCCTGCGCAACTCC
AGTAAAACCGTACACGGAATTACAAACTACTTTTATCGCGGCTTGTTGTTTGTCTAATAACACTGCTTCA
TCTGAAGAACTTCCGGGTATGCGCGCTCTAATAGCCTTGCGCATAGCCAACCAGTCTTTTAAAAGAACAC
CCAGCAGACTTTCTCGAACGTTAGAGCGCACAAAAAAAAGACGTTTTCCTCCAACTGTAAAGGTGGCATA
ATCGGATGGATTCAAACGTTTAACCGTCTCAAAATTTAACGTTAGCGTGGTAAAACATAAGTTATGGGCC
TGAATTATACTTGGATATAAACTTGCAAAATCCAATACGACCACCGGATCGATATAAAATCCCGTATCAG
GGTCAAAAACCCTGGCTCCTTTATATCCTACATTTCGCCCACTTGACGTACCAGTGGGAGAAACGCTCTC
GTCTTCATCCATCTCTTCCTCAACATCCCCGACATCGGGAATAACATCCTTATATTCAAAAGTAGCTGGG
TATCCCCCATCGGGTAAAATAAATCCTCGAGACGAAGCCAGTCCTAATAAACAAGTGTAAATCCTAACCT
GCTGTCCGTCGTAAATAGCCTTGGTTAAAGTAATTCTAGCTAGCCTTGCAACCGCGGATAACTCAAGGTG
TGGTAAATATTTAAAAAACAGTTTCCCCACAAGAGCCGAGTCTTGTATACAATATTCACCAATAATTCCT
CGTGTATTCGGTCCACTAGCGTAATATCCCGGAATGTCTTTGTAGGGCAAATCTCTCTTGGACTCATTTA
GAGCTTCACGTGCAACCGAATCTAATTTATAACTCGAGAGTTTTAATTTTTCAGTTGCAATTGCATACAT
ATCCAGAGATATGAGACCGTTGATCTTTACCTTGCTTCGTCGCTGAAATCCGGATTTGCCAACATCCCAT
ATCTTAAACAGACCCCCACGGTTTATACTGCCATAACCATCAAGCTTGAGACTGTATATAGAATTAAGTT
TCTCCATAATAAACGCCCAATCAAAATTAACAATGTTATAACCTGTGGCAAACTCGGGAGCGTACTGTTT
TACGAGGGTCATAAATGCAATTAATAGCTCGAATTCACTATCAAACTCCAGCACAGTCGGCTCCGGTAAC
CCCGCGTCCTTCATTTCTTGTACATACCTTTGTGGTAAGTCACAAGAGCCAAGGGAAAACAGTAAAATGT
GTTCTAAAGACTGTCGAGGGATTGAATATAATAGACAAGAAATTTGGATTACAAGATCCTCCAAATGTGT
TGCATCGGGAAACGCCAGCTCATTAGATCCTCCTGATTTACATTCAATATCGAAACATAACAACTTGTAG
TCAGGCCATGAGTCATCGTTTGGTATAGCCTGCAGATTATCCGACATGCAGTCAATTTCAACGTCGCTTA
ACGTTAATTGGCGACTTGCCGGTCGAACTCGAACACGTTCCCCATCAACTCCAGGTTTTAGTTGATACCA
ACCAAAACTAACAAAGCCGGGATTATCCATTAGAAAACGAGTGGTAGCGTCTACCCGACCTTCATACTTT
TTCAACTCCGGGTGAAAGTTATCACAAAGATAATTTGTAAATTTAGATGAGGGAGAATACACCCTGTAAA
ACGCACATGGCTGTGTATCGTAGTAATAAACATCTGTGCGCTCAATAACCTCAACGCGAAAGCTTTCTGG
AGATGCGCTTTTAAACGAGGTACCATGAAAAGCGTTCTTGTCTCCATTTAACGTTGCATCATTTTGTGTT
ATCATAGAACTGCGTAAACACTCGGCAAGTAATACAGATAACTCGCTACAGGAACGTATGCCACAAGCGG
TATCCACCTCGGCTTTGTTTATATAAAAATATTGACAGATGCCGTATACATGAACTGCCACCCTTTTTCC
ACATCGGGACATGCCAAGTAAAGTAATAACGGTACCAAGCGGTCGTGTTGCAGTTGCAAACCGGGATACA
TCTCCATTAGACGCGGCTTCTGTTGTTTCGACAATATCATATACATGGAATGTGTTAAAGCGGGGGTCAA
ACTTATCCCCACGAAAGTCGATTTCCCCCCAAATATTCACGCGTCTAGGCCAGGGGCTGGAACAACGAAA
ATCCAGAATCGGAACTTCTTTTCCATTACAGTAAACTTTAGGCGGTCGACTAAGTGTACCGACGTGAACC
CCCTTTCGTTCTTCCATGGGCACATCTTCATCTAAACATTTAGGGGCCAAAAATTGAAACGATGACATGG
TAGTTTTGTAACTATGAAGAAATTCTCTGTTACTACCGCGCCCGGTTCTTGGGTTATATTTAATCCCTGA
TGCTTGGGTTAAAAAGGGATTACAAAACCCCGTTCTGATCGCCATTTTATGTTAACGATTGATAATCTTG
TAAAAAGCCAGTGTTACTGAGTAACACAACCCCACGCCCTTCTAATACATAAAGTGTAATCACGTGATTT
GTTGTGGTTTCCGCATATGTAATACCCGTTTAAAAGCCTCTCTTCTTAATGTATCGACAGACTGGGTTTT
GGGTGGTCATTTGACCCTGCCAACAACCCCCCATTATTACGAGTACTTCACCAAAATGGAAAATACTCAG
AAGACTGTGACAGTGCCCACGGGGCCCCTGGGTTACGTTTATGCGTGCCGGGTTGAAGATTTGGATCTGG
AGGAAATTTCATTTTTGGCCGCTCGTAGCACGGACTCTGATTTGGCTTTATTACCTTTGATGCGTAATTT
GACCGTGGAAAAAACTTTTACATCCAGCCTGGCGGTGGTTTCTGGAGCACGCACTACGGGTCTTGCCGGA
GCTGGTATTACCTTAAAACTCACTACCAGTCATTTCTATCCATCTGTCTTTGTCTTTCACGGAGGCAAAC
ACGTTTTACCCAGCTCTGCGGCCCCAAATCTCACACGCGCGTGTAACGCGGCTCGAGAACGGTTTGGGTT
TTCACGCTGCCAAGGGCCTCCTGTTGACGGTGCTGTTGAGACGACCGGCGCTGAGATATGCACCCGCCTT
GGATTAGAGCCAGAAAATACAATATTATACTTGGTGGTCACGGCATTGTTTAAGGAAGCCGTATTTATGT
GCAACGTGTTTCTGCATTATGGAGGACTCGATATTGTTCATATTAACCATGGGGATGTTATACGTATACC
GTTATTTCCGGTACAACTTTTCATGCCCGATGTTAACCGTCTGGTACCCGACCCATTCAACACTCATCAC
AGGTCTATCGGAGAGGGTTTTGTATACCCAACACCCTTTTATAACACCGGGTTGTGCCATTTAATACATG
ACTGTGTTATTGCTCCCATGGCCGTTGCCTTGCGCGTCAGAAATGTAACTGCCGTCGCCCGAGGAGCGGC
CCACCTTGCTTTTGATGAAAATCACGAGGGGGCAGTACTCCCCCCTGACATTACGTACACGTATTTTCAG
TCCTCTTCAAGTGGAACCACTACCGCCCGTGGAGCGCGTCGAAACGATGTCAACTCCACGTCTAAGCCTA
GCCCATCGGGGGGGTTTGAAAGACGGTTGGCGTCTATTATGGCCGCTGACACAGCCTTGCACGCAGAAGT
TATATTCAACACTGGAATTTACGAAGAAACTCCAACAGATATCAAAGAATGGCCAATGTTTATAGGCATG
GAGGGCACTTTGCCAAGGCTAAACGCTCTGGGGTCATATACCGCTCGTGTGGCCGGGGTCATTGGTGCGA
TGGTTTTCAGCCCAAATTCTGCGTTGTATCTAACTGAGGTGGAGGATAGCGGGATGACCGAAGCCAAGGA
TGGGGGACCGGGTCCATCATTTAATCGATTTTACCAGTTTGCCGGACCTCATTTAGCTGCGAATCCCCAA
ACAGATCGAGATGGCCACGTTCTATCCAGTCAGTCTACGGGTTCATCAAACACAGAGTTTAGCGTGGATT
ATTTGGCACTCATTTGTGGATTTGGAGCACCCCTGTTGGCGCGACTGCTTTTTTATCTAGAACGCTGTGA
CGCTGGTGCGTTTACAGGGGGTCACGGGGATGCGTTAAAATATGTTACGGGGACCTTTGACTCTGAAATT
CCATGTAGTTTATGTGAAAAACACACGCGGCCGGTATGCGCTCACACAACAGTACACCGACTTAGACAAC
GCATGCCGCGATTTGGACAAGCCACCCGTCAACCTATTGGGGTGTTTGGAACAATGAACAGCCAATATAG
CGACTGCGATCCTCTAGGAAACTATGCTCCATATTTAATCCTTCGAAAACCCGGGGATCAAACGGAAGCA
GCAAAGGCAACCATGCAGGACACTTATAGGGCTACACTAGAACGCTTGTTTATCGATCTAGAACAAGAGC
GACTACTGGATCGCGGTGCCCCATGTTCTTCCGAGGGACTATCGTCTGTCATTGTGGATCATCCAACGTT
TCGTCGCATATTAGACACACTGCGTGCGCGTATAGAACAGACAACAACACAATTTATGAAAGTGTTGGTT
GAGACCCGCGATTATAAGATCCGTGAAGGATTATCCGAAGCCACCCATTCAATGGCGTTAACGTTTGATC
CATACTCAGGAGCATTTTGTCCCATTACCAATTTTTTAGTTAAACGAACACACCTAGCCGTGGTACAAGA
CTTAGCATTAAGCCAGTGTCATTGTGTATTTTACGGACAGCAAGTTGAGGGGCGGAACTTTCGTAACCAA
TTCCAACCTGTTTTGCGGCGGCGTTTTGTTGACCTGTTTAATGGGGGGTTTATATCAACACGCTCTATAA
CCGTAACATTATCTGAAGGTCCTGTATCCGCCCCAAATCCGACATTGGGACAAGACGCGCCCGCGGGGCG
TACCTTTGATGGGGATTTAGCGCGCGTAAGCGTGGAAGTTATTCGGGATATACGAGTTAAAAATAGGGTC
GTTTTTTCAGGTAACTGTACAAATCTCTCTGAGGCAGCCCGGGCAAGGCTTGTAGGCCTTGCAAGTGCGT
ACCAACGCCAAGAAAAAAGAGTGGATATGTTACACGGGGCCCTAGGGTTTTTGCTTAAACAGTTTCACGG
CCTGTTATTTCCTCGGGGTATGCCACCAAACAGTAAATCCCCCAACCCGCAGTGGTTTTGGACCCTGTTA
CAACGCAACCAGATGCCGGCAGATAAACTTACACACGAAGAGATTACCACTATTGCAGCTGTTAAACGGT
TTACCGAGGAATATGCAGCACTAAACTTTATTAATCTACCCCCAACCTGCATAGGAGAATTAGCCCAGTT
TTATATGGCAAATCTTATTCTTAAATACTGCGATCATTCACAGTACCTTATAAATACCTTAACTTCTATA
ATTACGGGTGCCAGGCGCCCGCGTGACCCATCATCCGTTTTGCATTGGATTCGTAAAGATGTCACGTCCG
CCGCGGACATAGAAACCCAAGCAAAGGCGCTTCTTGAAAAAACGGAAAACTTACCGGAATTATGGACTAC
GGCTTTTACTTCAACTCATTTAGTCCGCGCGGCCATGAATCAACGTCCCATGGTCGTTTTAGGAATAAGC
ATTAGTAAATATCACGGAGCGGCAGGAAACAACCGCGTCTTTCAGGCAGGGAATTGGAGCGGTTTAAACG
GGGGTAAAAATGTATGCCCGCTATTTACATTTGATCGCACTCGCCGTTTTATAATAACATGTCCTAGAGG
AGGTTTTATCTGCCCCGTAACAGGTCCCTCGTCGGGAAATCGAGAAACCACCCTATCCGACCAAGTTCGC
GGTATAATTGTCAGTGGCGGGGCCATGGTTCAATTAGCCATATACGCCACGGTTGTGCGTGCAGTGGGCG
CTCGAGCACAACATATGGCATTTGACGACTGGTTAAGTCTTACAGACGATGAGTTTTTAGCCAGAGACTT
GGAGGAGTTACACGACCAGATTATCCAAACCCTGGAAACGCCCTGGACCGTAGAAGGCGCTCTAGAAGCA
GTAAAGATTCTAGATGAAAAAACGACAGCGGGAGATGGGGAAACCCCCACAAACCTAGCATTTAATTTTG
ATTCTTGTGAACCAAGCCATGACACCACATCTAACGTATTAAACATTTCAGGGTCAACTGTCCCTGGTCT
TAAACGACCCCCCGAAGATGACGAACTCTTTGATCTTAGTGGTATTCCCATAAAACATGGGAACATTACA
ATGGAAATGATTTAACCTCCCTCTTTATCCAATTAAAGCCCACACGCGGGTGAGTGTACGTAATAAACAA
GTCAATATTACATATTCTGTTGTGTTTTCTTTTTTGCGTGTAGTCCTTACCCATATGACCTGTAATATAG
TGTGTCTCCAACCATTCAGCTTACAGTCCAGTGGACAGTAACAGCCCGATAACATGGAATTGGATATTAA
TCGAACATTGTTGGTTCTACTGGGTCAAGTTTATACGTACATCTTTCAGGTTGAACTGCTACGTCGATGT
GATCCAAGGGTGGCGTGTCGCTTTTTATATCGGTTAGCGGCTAACTGTTTGACAGTTCGTTATTTATTAA
AGCTGTTTCTCCGGGGATTTAATACCCAGCTAAAATTTGGAAACACTCCCACGGTTTGTGCACTGCATTG
GGCATTATGTTATGTAAAGGGAGAAGGTGAGCGTTTGTTTGAGTTGCTACAACATTTTAAAACGCGTTTT
GTTTATGGTGAGACTAAAGACTCAAACTGTATCAAAGATTACTTTGTCTCAGCGTTTAACTTAAAAACCT
GCCAATATCACCATGAGCTGTCGTTAACAACATACGGAGGTTACGTATCGAGTGAAATTCAGTTTTTACA
CGACATTGAGAATTTTTTAAAACAGCTTAATTACTGCTATATTATCACGTCTTCTCGTGAGGCGCTAAAC
ACATTGGAAACCGTGACGCGGTTTATGACAGATACTATAGGAAGCGGTCTAATACCACCCGTGGAGTTGT
TTGATCCGGCGCATCCATGTGCTATATGTTTTGAAGAATTATGTATAACAGCTAACCAAGGTGAGACCTT
ACATCGTAGATTATTAGGATGTATCTGCGATCACGTTACTAAGCAAGTTCGGGTTAACGTGGATGTTGAC
GATATTATTCGGTGTTTACCATATATCCCTGATGTACCGGATATCAAACGTCAATCCGCCGTTGAAGCGT
TACGAACACTTCAAACCAAGACGGTAGTCAATCCCATGGGAGCAAAGAACGATACGTTTGACCAAACATA
CGAAATTGCGAGCACCATGCTTGATTCTTATAATGTTTTTAAACCTGCCCCTCGGTGTATGTACGCCATC
AGCGAGCTTAAATTCTGGTTAACGTCTAATTCCACTGAAGGACCCCAACGTACTTTAGACGTGTTTGTTG
ATAATTTGGATGTATTAAACGAACATGAAAAACACGCAGAACTTACAGCCGTAACGGTTGAGTTGGCGTT
ATTTGGAAAAACTCCCATACACTTTGATAGGGCGTTTTCTGAAGAACTCGGATCTCTGGATGCAATTGAT
AGTATTTTGGTTGGCAATCGCTCATCCTCACCGGACAGTCAGATAGAAGCATTAATTAAAGCCTGTTATG
CCCATCATCTATCGTCGCCTCTCATGCGTCACATTTCTAACCCGAGTCATGATAACGAAGCCGCCTTACG
CCAACTTTTAGAAAGAGTTGGGTGTGAGGATGATTTAACCAAAGAGGCGAGTGACAGCGCTACAGCATCC
GAATGTGATCTGAACGATGATAGTAGCATAACTTTTGCTGTTCATGGATGGGAAAACCTGTTATCCAAAG
CAAAAATTGACGCTGCGGAAAGAAAACGAGTATATCTTGAACATCTGTCTAAGCGCTCTCTAACCAGCCT
CGGTAGATGTATCCGCGAACAGCGCCAAGAGCTAGAAAAAACACTCAGGGTAAACGTTTATGGAGAGGCC
TTATTGCAGACATTTGTTTCGATGCAAAATGGGTTTGGGGCACGAAACGTGTTTTTAGCTAAGGTTTCCC
AGGCAGGGTGTATTATCGACAATCGCATTCAGGAAGCGGCCTTTGATGCACATAGATTTATAAGGAATAC
CTTAGTTCGACATACAGTAGATGCGGCTATGTTACCTGCACTTACACATAAATTTTTTGAGTTGGTCAAC
GGCCCATTGTTTAATCACGATGAACACCGTTTTGCACAACCCCCTAACACCGCCTTATTTTTTACCGTGG
AAAACGTTGGCCTATTTCCGCACTTAAAAGAGGAATTGGCAAAGTTTATGGGCGGTGTCGTTGGTTCCAA
CTGGCTTCTCAGTCCATTTAGGGGCTTTTATTGCTTTTCTGGGGTAGAAGGCGTTACTTTTGCACAGAGA
CTTGCCTGGAAATATATTAGGGAGCTTGTGTTTGCAACCACACTATTCACCTCTGTTTTCCATTGTGGGG
AGGTGCGGTTATGTCGCGTTGACCGTCTAGGTAAGGATCCACGCGGGTGCACGTCTCAACCTAAAGGTAT
AGGCAGTTCCCACGGACCCTTAGACGGCATTTATTTAACGTACGAAGAAACATGTCCCCTTGTGGCTATT
ATTCAAAGTGGAGAAACAGGGATCGACCAGAATACCGTCGTAATCTACGATTCAGACGTTTTTTCTCTTC
TATACACCCTAATGCAGCGGCTGGCTCCGGATTCAACGGACCCGGCGTTTTCATAACCTCCGTTACGGGG
GTGTGGTTATGCTTTTTATGCATATTTTCTATGTTTGTTACGGCGGTTGTGTCGGTCTCTCCAAGCTCGT
TTTATGAGAGTTTACAAGTAGAGCCCACACAATCAGAAGATATAACCCGGTCTGCTCATCTGGGCGATGG
TGATGAAATCAGAGAAGCTATACACAAGTCCCAGGACGCCGAAACAAAACCCACGTTTTACGTCTGCCCA
CCGCCAACAGGCTCCACAATCGTACGATTAGAACCACCTCGGACATGTCCGGATTATCACCTTGGTAAAA
ACTTTACAGAGGGTATTGCTGTTGTTTATAAAGAAAACATTGCCGCGTACAAGTTTAAGGCGACGGTATA
TTACAAAGATGTTATCGTTAGCACGGCGTGGGCCGGAAGTTCTTATACGCAAATTACTAATAGATATGCT
GATAGGGTACCAATTCCCGTTTCAGAGATCACGGACACCATTGATAAGTTTGGCAAGTGTTCTTCTAAAG
CAACGTACGTACGAAATAACCACAAAGTTGAAGCCTTTAATGAGGATAAAAATCCACAGGATATGCCTCT
AATCGCATCAAAATATAATTCTGTGGGATCCAAAGCATGGCATACTACCAATGACACGTACATGGTTGCC
GGAACCCCCGGAACATATAGGACGGGCACGTCGGTGAATTGCATCATTGAGGAAGTTGAAGCCAGATCAA
TATTCCCTTATGATAGTTTTGGACTTTCCACGGGAGATATAATATACATGTCCCCGTTTTTTGGCCTACG
GGATGGTGCATACAGAGAACATTCCAATTATGCAATGGATCGTTTTCACCAGTTTGAGGGTTATAGACAA
AGGGATCTTGACACTAGAGCATTACTGGAACCTGCAGCGCGGAACTTTTTAGTCACGCCTCATTTAACGG
TTGGTTGGAACTGGAAGCCAAAACGAACGGAAGTTTGTTCGCTTGTCAAGTGGCGTGAGGTTGAAGACGT
AGTTCGCGATGAGTATGCACACAATTTTCGCTTTACAATGAAAACACTTTCTACCACGTTTATAAGTGAA
ACAAACGAGTTTAATCTTAACCAAATCCATCTCAGTCAATGTGTAAAGGAGGAAGCCCGGGCTATTATTA
ACCGGATCTATACAACCAGATACAACTCATCTCATGTTAGAACCGGGGATATCCAGACCTACCTTGCCAG
AGGGGGGTTTGTTGTGGTGTTTCAACCCCTGCTGAGCAATTCCCTCGCCCGTCTCTATCTCCAAGAATTG
GTCCGTGAAAACACTAATCATTCACCACAAAAACACCCGACTCGAAATACCAGATCCCGACGAAGCGTGC
CAGTTGAGTTGCGTGCCAATAGAACAATAACAACCACCTCATCGGTGGAATTTGCTATGCTCCAGTTTAC
ATATGACCACATTCAAGAGCATGTTAATGAAATGTTGGCACGTATCTCCTCGTCGTGGTGCCAGCTACAA
AATCGCGAACGCGCCCTTTGGAGCGGACTATTTCCAATTAACCCAAGTGCTTTAGCGAGCACCATTTTGG
ATCAACGTGTTAAAGCTCGTATTCTCGGCGACGTTATCTCCGTTTCTAATTGTCCAGAACTGGGATCAGA
TACACGCATTATACTTCAAAACTCTATGAGGGTATCTGGTAGTACTACGCGTTGTTATAGCCGTCCTTTA
ATTTCAATAGTTAGTTTAAATGGGTCCGGGACGGTGGAGGGCCAGCTTGGAACAGATAACGAGTTAATTA
TGTCCAGAGATCTGTTAGAACCATGCGTGGCTAATCACAAGCGATATTTTCTATTTGGGCATCACTACGT
ATATTATGAGGATTATCGTTACGTCCGTGAAATCGCAGTCCATGATGTGGGAATGATTAGCACTTACGTA
GATTTAAACTTAACACTTCTTAAAGATAGAGAGTTTATGCCGCTGCAAGTATATACAAGAGACGAGCTGC
GGGATACAGGATTACTAGACTACAGTGAAATTCAACGCCGAAATCAAATGCATTCGCTGCGTTTTTATGA
CATAGACAAGGTTGTGCAATATGATAGCGGAACGGCCATTATGCAGGGCATGGCTCAGTTTTTCCAGGGA
CTTGGGACCGCGGGCCAGGCCGTTGGACATGTGGTTCTTGGGGCCACGGGAGCGCTGCTTTCCACCGTAC
ACGGATTTACCACGTTTTTATCTAACCCATTTGGGGCATTGGCCGTGGGATTATTGGTTTTGGCGGGACT
GGTAGCGGCCTTTTTTGCGTACCGGTACGTGCTTAAACTTAAAACAAGCCCGATGAAGGCATTATATCCA
CTCACAACCAAGGGGTTAAAACAGTTACCGGAAGGAATGGATCCCTTTGCCGAGAAACCCAACGCTACTG
ATACCCCAATAGAAGAAATTGGCGACTCACAAAACACTGAACCGTCGGTAAATAGCGGGTTTGATCCCGA
TAAATTTCGAGAAGCCCAGGAAATGATTAAATATATGACGTTAGTATCTGCGGCTGAGCGCCAAGAATCT
AAAGCCCGCAAAAAAAATAAGACTAGCGCCCTTTTAACTTCACGTCTTACCGGCCTTGCTTTACGAAATC
GCCGAGGATACTCCCGTGTTCGCACCGAGAATGTAACGGGGGTGTAAATAGCCAGGGGGTTTGTTTTAAT
TTATTAATAAAAATGTGTATTACGTTACTCATGTGTCTCCATTACGCATCACAGGGGGTATTTATACCCG
ATAATATACAAAACGCGTTTTGTACCTCTACCGCACCCGATATCTTAACGGGGGTTATTATGGAATCGTC
TAACATTAACGCGCTACAACAACCGTCGTCTATCGCACATCATCCGTCCAAACAGTGCGCTTCAAGTCTC
AATGAAACAGTAAAAGATTCTCCCCCCGCGATTTATGAAGATAGGTTAGAACACACGCCGGTACAATTAC
CCCGCGACGGTACACCCCGAGACGTATGTTCTGTGGGACAGCTAACCTGTCGAGCATGTGCAACGAAACC
TTTTCGCCTTAACCGCGACAGCCAATACGACTACTTAAACACATGTCCAGGGGGCCGTCATATTTCACTG
GCACTGGAGATTATAACGGGTCGATGGGTTTGCATCCCGCGTGTGTTTCCGGATACCCCAGAGGAAAAAT
GGATGGCGCCATATATTATTCCAGACCGAGAACAACCATCATCAGGGGATGAAGATTCTGACACCGATTA
AATTTAACTTAAATAAAACCTTACCACCCATAAAAACGCCTTCTGTTTGTTTAACACGACACCGCTTAAC
AAAAAAAAACCCAAACACGCCTTTTATGAATGTAATACTTTTATTTGTTGGTTAACACCGCCCCACCATC
ATCTGATTTGCAAACATATCGGCGTCGTCTGCCGTGGACCCCTGTATTAAAGGGGCCTTGGAACTAGCCT
CCACTGCATTTACATCTTGTCCAACTGTATCTGTATGTGGGGTGCTTGTTGTATTTTGGGATGAGCATAG
ACCCGAAACGCTTTGAAGCTGTTTTAATAAAATCGATATTCGAGGATCCCGTGTCCCCTCTGGTATATTT
GTATGGTGCGACAAAGGCATTTGTGTCCCATTTTGTGATTTTAGCTCTGTAACCTCCTGTTGCAGTTTTG
CCACAACCCCAGCAAGCTCTTCGTGCTGACCATTAGAAACTCTGTGTCTCCTCTGCCAATATGATGGAGA
AACTCGACGTCTCCGATGCGTTATATACGTTGGTTCACCGGGAAAATATATATTTGAGGGAAACTCTCCG
TCCATTTGAGACTCCCCACTAGAAAAAGAATCCAATTCCCTTTGATCCATGCTCTTGAAATCCCGTTTTC
CTGGACGACGGACATCGGTTTTGTCTGGAAAATTTACACACGGGGTCTGCAAGTCAATACCCCGTTCGGC
GGCCAATGCGTTCATAAATGCGGACATTTGCATTTCCAAACGATTGGGTGGTGGATATCCCGGAAACCCG
TACGGTCCCCCGAAGTGTCCCGGAGGGCAACCATAACCCCCTGTATTAAATGGGAAGGCAGGCGGGTGTG
GAGATCCATATGGCCCGACGATATACTGTCCGTTATTTGGAGCTCCAATTGATACCTGCGGATTTTTAGT
CTGCCCGGTTAACAGCTGTGAATAATACGCGGTAGGTATCAGTACAAATTCCCCTCCGGTTGGAACGCCC
GACGGGGGCTGTGGTGAGATACCACTAGCGTTACCTGCTACAGAAGCCATATCGCTGTCGTTCCTACACA
ACTGCGTAACCTTTAAATGCGGAACAGTCTTTTCACAATCTTCATTTGATTCCCCAACACCCAACGCGAG
ATCGTATATGGGCCCGCCGGGGTGGAATGTGGCGTTTATAACACCCGCGTTGGGTAATTTAGACTCCACC
CCATTAACGTTGGTTATCCGAGCAAGTCCATATCCGGTGCTAGCCTGAAGATAAACGTGACCCATAATTC
CGGCTTCGCGTCTACGTTTTGCAACCACGTCCCATCTATCTCTTAAAAGCATATTGTTCACGGCTGTGGA
TAATAACACCTTGGCGAGTTTATCTTCGCTAACCTTCCATACTTTATTTAAACCCGCGTAGTCTTTAACC
AGCGACAATAACCGCGCTTTACTTTCCATCGATAAAACCCGGAATGGTTCAATTGAAGATTCCGGGGTAC
AGTCATAATTGACCACTGTTCCAACGCGTCTTCCAACAACACATAACGCAACATGGGTAAAAAAATTACC
GTCTGGTATCTCATTCGGGGACAATCGTTTTGAAGACAGGGATACGGAGGGTAAGTAATTTGTGACCAAG
TATAACGCACGTTCTAGCGGAGATAATACAGAATCTCTATTTCCAAAAAAATTCGAATGGGCCGCTTCAA
ACAGCACCGCATGTAGTTGAGGGCATCTAACGATACCCAAAAAAAAAGGTCCGCGTATGTCCTCAATGAT
TGCGATTACTTCACCCACGACACAGTCTTTTCGATGATCGATGTTTATTGGTATTTTACTAGTAGGCGGC
AAAGCGGACCGCACAATCTCTGGGGTAATATTTAATTCCCCTTCGTCCTTTGAATATAAGGCTAAATACC
CAGCCACGTATAACGCTTCACAGTTCTCTTCGTCAGCTTCAGCAGCCATTATAAACACCCCACGGACCGG
ATAGTGAATACTCACGGTGTGGAGGCAAACTGAGGAATGACACCCAAACAGACAAAATATAGAAGATCAT
AGTCACTGTTAACGTTGAACTGCGCAAGGCGGCGACTTTCTTCCAATGCCGCCCTTACACGCGGTTGGTG
CATTAACATTCCAAGTCCCCGTTCATATTGCAACATAACACTGTCATGTATTGATACCACGGCGGCTATG
GGTAGGGATGTAACATTTTGTCGGCGGTGTTCTAATTCCAATGCAATTAAGCTTATGAGCCGATCTTGGT
ACTGTCCAGAAGAAATATCTATTACGGTTCTTCCTAAACTTCCACGACTAAGCTGGGTATGCGCGTCTAA
ACAAAGAGCAACTAATCCAGGAAACATTTCAGTCAGCTCTGTGGTCCGATTTAACGTATACAGTGGTGCT
ATATATCGTTCACATAAAAATTGAAAGTTATTATTACCGCTTTTAAACTTCCCATCAAACCCCGTCGCTC
CGCGCAAGATTACATTGTTGGTAGGGGTTCCTGTTGCTTCTGACACAATCAAACCCAGTTGAAAATTATT
TTTTAGTTTATCTCCGTATACGTTCCCGTTCCATAATAAGCGCCTTAATAATAATAACGCCGTAATCGTG
TCAATTGTTAACCTTAATAGAGTTTGGTCTTCCATAAGAAACACGTTTTGGGCCCGTTCTAAATACGCCG
CGGCCGCCTGTTGAATCTTGTCCACATATGCGGTATGATTGCGATCAATAATGTCATTAACCCCAGGATT
AAACTGTCCAGGTGCAGGCGGTAGGACCTGCAACCGTATAAGCGCATCCATAACAGAATGTGACGTTAAG
GCGCCTTGATCATACCGCCCCCCACGAGCATGAAACTGGTCGCGTGGTAGACGATCATAGCAAAATTGAT
AACTGTTTTTATTTTCGTGTGTTGTCATATAATTCACAAATGTCTCAGTATATTCCGGTAGGTGCTCTAT
AAGGTTCCCGAAGGACGAAACTTGAGGTTCGTGGACACTATTAGATGTCCTATACATTAAATATAAACAT
AATACCGCACACTCGAACGCGGAGTACGCTCTATCTCCAACATACATTCTCCCGGCGGACTGTAGACATG
TTACCGTTGTGTTCATAAACGTACGGGAAATGCGCCCGTCTTTACAATCAACTCCGCGTGCAGCTACGGG
CCTATCTAACACAAGCCGTTCCTGCAGAGTACGATACCATGGCCCGAAAACAATCCCTGGAGAGTTATTG
CCCCTTGCCCTTCCCAAGTACACCAGGGTGATAAAATCCACTTGAAAGTTTGTATCGTACTGCAACGGTG
CATCATTTTTGGCAATCTGTACCTCGGGGTGTATAGACTCATTGCGTATTATTTCTGTACGTGTACATTC
CTCAGATTGTGCATCTGCTTCTTCCGCCTCGGCAGCAGCCGTCTCCAGGGAATCCAAAACCTTGGCCATG
CGCGTTAGTTGTTCTTCGAGGGGCTTTAAACGACGATCTATTTCCGTTGGTAACGTAATCGTTTCCCCGC
GAAGGTTGTCTAATGCGGCAACGGCCGCCGCATTTTTTAACGTTAACGTATTTTTTTCCAAATCGGGATT
CATACGCCCTCTTAACTCAAACGCGGGAGCCGTCCAGTAGTGTATGGGGAAGTTGGGGGCTATAAAGTTC
TTAGTGGTAGACAAAAATATCCCACATTTATTCGGAAACGAGATAGATCCGAACCCATATCTCGCCGTCA
TGGTGTCTGCAGCAAACAAAGTCAACTGGCGTGAATATAAACCGGTACTGCTTTAAAAGCTGTTTTCTTA
CCCATGGGAAAACATCCCGGTTATACTTTGTAAAATTCCACCACAAGCACCTAAAGAAGGCCTTCTAAGG
GGTAAATCCACCCCACAAGCTGCATTTTCTTCAAACTTTGTTAAAGCGGAACGATGGCATGATTTCGCAC
GCTTTTTCGCAAGAGAGCATACGTGAATTTTCTTTTTGCATAGACGTCTTCGCTCTCTAACGGACCTTAT
CGGGGGGGTATATTCCGCTACATTCTCCAAATGCGACGCTAGCATAACAAGGTTTCCATGAATCACCTTC
GGGGGTAACCGAGTTACCTGTAACAGGTTCAGACCCCGTTGAGATACAAACACAAGGAGGGGGGTCACCA
TTATTTCATCAGATCCCGTGGGTGTGGTTTCCTTTATTAAAGCCACGGTATCCCTCAGCTGGCGCATACC
CTCGCAAAACTGGTGATACTTAGTAGGGGTATGTATATTAGCGCTAAAACGGCAAGATTTTAATTCCACT
ATAAAACAAACGGTCTTTCCGGCACCACTGGATTCCGTTTGTATAATACAAACACAATCGGGGCGTCGGC
GTCCCAAATTTACTTCAAACGACATTGATATGCGTACAGCCCTTTGAACATCCACGTGGGATAACGGCGA
CAGGAGTTTTGCCAGCCTCGGGTTGAACGCGTCCGCGAAACCTCGACGTACGTTATCAATATCCTTTTTG
AGTACATCGTAAAAACGAGTGTGGCAACGTTGTCCCAAACGAAAACACTTGGCCCGAATTCGACTAGCGG
ACATATTTGAAGTTCCGTCCCAGAAGATAACCTAAGACGCGTTTGTCTACAATAAACATGTCAACGGATA
AAACCGATGTAAAAATGGGCGTTTTGCGTATTTATTTGGACGGGGCGTATGGAATTGGAAAAACAACCGC
CGCCGAAGAATTTTTACACCACTTTGCAATAACACCAAACCGGATCTTACTCATTGGGGAGCCCCTGTCG
TATTGGCGTAACCTTGCAGGGGAGGACGCTATTTGCGGAATTTACGGAACACAAACTCGCCGTCTTAATG
GAGACGTTTCGCCTGAAGACGCACAACGCCTCACGGCTCATTTTCAGAGCCTGTTCTGTTCTCCGCATGC
AATTATGCATGCGAAAATCTCGGCATTGATGGACACAAGTACATCGGATCTCGTACAAGTAAATAAGGAG
CCGTATAAAATTATGTTATCCGACCGACACCCAATCGCCTCAACTATATGTTTTCCCTTGTCCAGATACT
TAGTGGGAGATATGTCCCCAGCGGCGCTTCCTGGGTTATTGTTTACGCTTCCCGCTGAACCCCCCGGGAC
CAACTTGGTAGTTTGTACCGTTTCACTCCCCAGTCATTTATCCAGAGTAAGCAAACGGGCCAGACCGGGA
GAAACGGTTAATCTGCCGTTTGTTATGGTTCTGAGAAATGTATATATAATGCTTATTAATACAATTATAT
TTCTTAAAACTAACAACTGGCACGCGGGCTGGAACACACTGTCATTTTGTAATGATGTATTTAAACAGAA
ATTACAAAAATCCGAGTGTATAAAACTACGCGAAGTACCTGGGATTGAAGACACGTTATTCGCCGTGCTT
AAACTTCCGGAGCTTTGCGGAGAGTTTGGAAATATTCTGCCGTTATGGGCATGGGGAATGGAGACCCTTT
CAAACTGCTTACGAAGCATGTCTCCGTTCGTATTATCGTTAGAACAGACACCCCAGCATGCGGCACAAGA
ACTAAAAACTCTGCTACCCCAGATGACCCCGGCAAACATGTCCTCCGGTGCATGGAATATATTGAAAGAG
CTTGTTAATGCCGTTCAGGACAACACTTCCTAAATATACCTAGTATTTACGTATGTACCAGTAAAAAGAT
GATACACATTGTCATACTCGCGTGTACGTGTTTTTCTTTTTTATATATGCGTCATTTATTACCACATCCT
TTAATCCCGCCTTTATCTCCCTAAAACGGAGTGGTAATATTAAAAGCCGCCAAGCCTGTTGGTGGGTGAG
GAGGGGTAAAGGCACGCTGTGTGCATAACGTTGCGGTGATATTGTAGCGCAAGTAACAGCGACTATGTTT
GCGCTAGTTTTAGCGGTGGTAATTCTTCCTCTTTGGACCACGGCTAATAAATCTTACGTAACACCAACCC
CTGCGACTCGCTCTATCGGACATATGTCTGCTCTTCTACGAGAATATTCCGACCGTAATATGTCTCTGAA
ATTAGAAGCCTTTTATCCTACTGGTTTCGATGAAGAACTCATTAAATCACTTCACTGGGGAAATGATAGA
AAACACGTTTTCTTGGTTATTGTTAAGGTTAACCCTACAACACACGAAGGAGACGTCGGGCTGGTTATAT
TTCCAAAATACTTGTTATCGCCATACCATTTCAAAGCAGAACATCGAGCACCGTTTCCTGCTGGACGTTT
TGGATTTCTTAGTCACCCTGTGACACCCGACGTGAGCTTCTTTGACAGTTCGTTTGCGCCGTATTTAACT
ACGCAACATCTTGTTGCGTTTACTACGTTCCCACCAAACCCCCTTGTATGGCATTTGGAAAGAGCTGAGA
CCGCAGCAACTGCAGAAAGGCCGTTTGGGGTAAGTCTTTTACCCGCTCGCCCAACAGTCCCCAAGAATAC
TATTCTTGAACATAAAGCGCATTTTGCTACATGGGATGCCCTTGCCCGACATACTTTTTTTTCTGCCGAA
GCAATTATCACCAACTCAACGTTGAGAATACACGTTCCCCTTTTTGGGTCGGTATGGCCAATTCGATACT
GGGCCACCGGTTCGGTGCTTCTCACAAGCGACTCGGGTCGTGTGGAAGTAAATATTGGTGTAGGATTTAT
GAGCTCGCTCATTTCTTTATCCTCTGGACTACCGATAGAATTAATTGTTGTACCACATACAGTAAAACTG
AACGCGGTTACAAGCGACACCACATGGTTCCAGCTAAATCCACCGGGTCCGGATCCGGGGCCATCTTATC
GAGTTTATTTACTTGGACGTGGGTTGGATATGAATTTTTCAAAGCATGCTACGGTCGATATATGCGCATA
TCCCGAAGAGAGTTTGGATTACCGCTATCATTTATCCATGGCCCACACGGAGGCTCTGCGGATGACAACG
AAGGCGGATCAACATGACATAAACGAGGAAAGCTATTACCATATCGCCGCAAGAATAGCCACATCAATTT
TTGCGTTGTCGGAAATGGGCCGTACCACAGAATATTTTCTGTTAGATGAGATCGTAGATGTTCAGTATCA
ATTAAAATTCCTTAATTACATTTTAATGCGGATAGGAGCAGGAGCTCATCCCAACACTATATCCGGAACC
TCGGATCTGATCTTTGCCGATCCATCGCAGCTTCATGACGAACTTTCACTTCTTTTTGGTCAGGTAAAAC
CCGCAAATGTCGATTATTTTATTTCATATGATGAAGCCCGTGATCAACTAAAGACCGCATACGCGCTTTC
CCGTGGTCAAGACCATGTGAATGCACTTTCTCTCGCCAGGCGTGTTATAATGAGCATATACAAGGGGCTG
CTTGTGAAGCAAAATTTAAATGCTACAGAGAGGCAGGCTTTATTTTTTGCCTCAATGATTTTATTAAATT
TCCGCGAAGGACTAGAAAATTCATCTCGGGTATTAGACGGTCGCACAACTTTGCTTTTAATGACATCCAT
GTGTACGGCAGCTCACGCCACGCAAGCAGCACTTAACATACAAGAAGGCCTGGCATACTTAAATCCTTCA
AAACACATGTTTACAATACCAAACGTATACAGTCCTTGTATGGGTTCCCTTCGTACAGACCTCACGGAAG
AGATTCATGTTATGAATCTCCTGTCGGCAATACCAACACGCCCAGGACTTAACGAGGTATTGCATACCCA
ACTAGACGAATCTGAAATATTCGACGCGGCATTTAAAACCATGATGATTTTTACCACATGGACTGCCAAA
GATTTGCATATACTCCACACCCATGTACCAGAAGTATTTACGTGTCAAGATGCAGCCGCGCGTAACGGAG
AATATGTGCTCATTCTTCCAGCTGTCCAGGGACACAGTTATGTGATTACACGAAACAAACCTCAAAGGGG
TTTGGTATATTCCCTGGCAGATGTGGATGTATATAACCCCATATCCGTTGTTTATTTAAGCAAGGATACT
TGCGTGTCTGAACATGGTGTCATAGAGACGGTCGCACTGCCCCATCCGGACAATTTAAAAGAATGTTTGT
ATTGCGGAAGTGTTTTTCTTAGGTATCTAACCACGGGGGCGATTATGGATATAATTATTATTGACAGCAA
AGATACAGAACGACAACTAGCCGCTATGGGAAACTCCACAATTCCACCCTTCAATCCAGACATGCACGGG
GATGACTCTAAGGCTGTGTTGTTGTTTCCAAACGGAACTGTGGTAACGCTTCTAGGATTCGAACGACGAC
AAGCCATACGAATGTCGGGACAATACCTTGGGGCCTCTTTAGGAGGGGCGTTTCTGGCGGTAGTGGGGTT
TGGTATTATCGGATGGATGTTATGTGGAAATTCCCGCCTTCGAGAATATAATAAAATACCTCTGACATAA
AAAACATGTATAATAAAAAGTCACTATAAACGTATTCTCTACAATACTTTATTCGCGAATAATACACACT
ACCTTTGGGTTTTTTTCCCGTCCCCAAATGGTGTTTGGTGCACTCTACCAAAAAATAGAGCGCCTAAATA
TGCTATATAACGCCTCCCAGCAAAATACGGTTCAAAGGCATTACCCGATATTGTATTGTAGTACAGGGCA
ATGGGAATTGATGATCCCAATAAACGGCATAGACGCACAGCGCCGTTATAGCAGGGGTCTCCAGAGTACA
GGGTATCTAAGTACCGGGATATCTCATACTCATGCCTTTCCGTGACAGAAACATCAACCGGAACAGTATC
CGATAAACCAACTCCTGTTTTTGCAAGGCGTAAAATTCGCACACCTTCCTTTTTTGCAAGATGTGACGTT
TCCTTGTAACAGGGAAGCTGGGGGAGTGGTAAGAACAACAAAGTTTCAGCCAACGTGCCAATAAAGCCCA
CTTCCCTCAAGAGGCTGTTTGCTGTATCCACAATGGTCCGTATTAAATCTTGAGCAACTTGATCCGTGTC
ATCATCACTGGGTAACGCGTTAACATAACTACGCGTTAAATCTTCAATAACGGCATAACAATTAAACGCT
TCCCACCGAGACAGTATATATTGAACAATCACGAACCGTTGACAGGACGTCAGATCACGTCCGTAAGCAT
GCCCGAAAAATGGAAGTTCCCCCCGTTCGCCATATACCGCAACAACTGCGGTATATATCGTCTCACGGGC
TTCATTAAGTTCATCTTCAAGTCCAGGCCATTTTCTGGCTTTAAATATAACCTCGTCCGCAAAAAAAACC
GCACATGATAACGCGCGGATACAATGAGTAGTGGCTTTATGGCGAGGATCCCAAATGTCCATTACCCGGG
GGATGGTCCTAATCTGTACAAAGTTACTTAGTGTAATATGATCGGACTTCTTACGCCGTCTAGGCTGTTT
CTCAGAATACGGTTCACCCGAAATCGGCACATCATCTGCTTTTACGTCTTCCGTAACCACATCAGCAGCG
CGCCGACTAACAATTATACTTGTTTTTTCATCGTCGTTACTTCCGTTAAGCGCGTCTCGTATCTCGGGCG
TCCCGTCGAATAATCCACTCACTAGCTCCTGCAAACCTTCTGGTAACTCCAACATACGCATATACACCAA
TGAAAAACTGGCTTCGTTTGGTACGTACATAAAGCCATTTGTGGTATTAATGGCGGTGGGTGTTGGAAAC
AATTTTAGCTTATTCTCGCGCGTAACATCTACCCCCGCCACCAATGTTAAATGCGTCACGGGGAGGGACA
CGAGATAATCTGCGAGCGTAGGGTCCTCCACTTCAACATCAAATGTTCCGCAAAGGTCGCGATCCACCGC
CCCCGATCCCGCTGCAAGTAAGGCCACTCGATCCAAAAACACGCAGTTATTATTGGATGATACCGCCCAT
GTCTTCCCGGTGCGATTGAGCTCACTTCGAACGTAACTGGCAACAGATCTGTCACCGGGTCCGACCCCGC
GAACAACATGTCCAAATTTTGCGATCTCGCCTCCATGTTTGCGGGGTATGGAAATTAAGCATCCCCCGCA
TATAAAATACGCCCTGGTAGCACGCTCGTTAAAATAAAACGTTACGCCGTTATAAGATACGGTTGAATGA
TATGGAAATTCCATATTAAAGCGTTTATCGGAACATTAACCTCGAACTTGCCGTCCCGTGATCGTGTGAT
CGCCAACCTTAGGTCCACACCGAATATGAGAAATATATAACTACACGCAAACATTCAAAACACCGTGGTA
TCATTAACGTCATATGAAAAGATCCAATCAATCCAATCAACCACACCTCCTACCGTTTAGCACGTCAGCT
ATGTGACATGCTCCAAACATACGTAAACATTTAGAGAGGGTGTTATAACAGTCTGTCAGGCGGGGTATAT
TCTACATAATACAAGGATCGGCTTTAACTTTGTCAACATTTTTACTTTGGACTATAAACTGCGACTGAAC
GTTATGAACCCACCCCAAGCCCGCGTCTCGGAACAGACAAAGGACTTGCTTAGCGTTATGGTTAACCAGC
ACCCCGAAGAGGACGCAAAAGTGTGTAAATCCAGTGATAATTCACCGCTTTATAACACCATGGTTATGTT
ATCGTATGGGGGTGATACGGACTTACTATTAAGCTCTGCATGTACCCGCACATCTACCGTAAACAGGTCG
GCGTTTACGCAACACTCCGTGTTTTATATTATATCCACGGTGTTGATTCAACCAATATGTTGTATCTTCT
TTTTTTTTTACTATAAAGCGACACGCTGTATGCTCTTATTCACAGCCGGGTTACTTCTGACGATTCTACA
TCACTTTCGACTTATTATTATGTTATTGTGTGTCTACAGAAATATACGATCAGACCTGCTACCCTTATCT
ACATCCCAGCAACTGCTGCTTGGAATTATTGTTGTGACTCGAACAATGCTATTTTGTATTACGGCGTATT
ATACTCTTTTTATAGACACCCGGGTGTTCTTTTTGATTACCGGACACTTGCAAAGTGAGGTTATTTTTCC
AGATAGCGTTTCAAAAATACTTCCTGTGTCGTGGGGTCCAAGTCCAGCCGTGTTACTGGTAATGGCGGCA
GTTATTTACGCTATGGACTGTTTGGTGGACACGGTATCCTTTATTGGGCCAAGGGTGTGGGTCCGTGTTA
TGTTAAAAACATCTATTTCGTTTTAGTCCATTTCAATAAATGTACTATAATTGTTCAGTCTAAAAATAAT
GTTGGGTATTTATAATTACCGCCCCCGTGTTACTTGGAAACACCCATACATATGTTCCACTCTACATCAA
ACTTCTCGCAGTTTTCTTGTTCCCGCACACGTTTACACGTCCGGATTCAAGTCGCAACGCTGCTGACAAA
ATGACAACGGTTTCATGTCCCGCTAACGTGATTACTACAACGGAATCTGATCGTATTGCTGGGTTATTTA
ACATCCCAGCGGGGATCATTCCAACTGGAAATGTGCTGTCAACCATAGAGGTGTGTGCACACCGTTGCAT
TTTTGATTTTTTTAAACAAATACGATCAGATGATAACAGCCTTTACTCGGCTCAATTCGATATTCTTTTG
GGGACATACTGCAATACATTAAACTTTGTGCGTTTTCTAGAACTTGGACTGTCTGTCGCTTGCATCTGTA
CTAAATTTCCGGAGCTGGCTTACGTGCGAGATGGCGTTATTCAATTTGAGGTACAACAACCCATGATAGC
ACGTGATGGCCCACATCCCGTCGATCAGCCTGTTCATAATTATATGGTTAAGCGGATACACAAGCGTTCG
TTAAGCGCTGCGTTTGCAATTGCATCGGAAGCGTTGAGTTTGTTAAGTAACACATATGTCGATGGGACAG
AGATTGACTCATCGTTACGTATAAGAGCTATCCAACAGATGGCTCGTAATTTACGCACCGTTTTGGACTC
ATTTGAACGAGGCACTGCCGATCAACTTCTTGGTGTTCTATTGGAGAAAGCCCCACCGCTATCGCTGCTT
TCACCAATTAATAAATTCCAACCCGAGGGACATCTAAATCGTGTTGCACGCGCGGCCCTACTTTCGGACC
TCAAACGTAGAGTCTGTGCGGATATGTTTTTTATGACCCGACACGCCAGGGAACCTAGGCTGATCTCTGC
GTATCTGTCGGATATGGTTTCGTGCACCCAACCATCGGTGATGGTATCACGAATAACTCATACAAACACT
CGCGGACGGCAGGTTGACGGTGTGTTGGTAACAACAGCAACCTTAAAACGGCAACTATTACAGGGAATTT
TACAAATTGACGACACCGCCGCTGACGTACCAGTAACATATGGCGAAATGGTTCTACAGGGGACAAACTT
GGTAACCGCCCTTGTGATGGGAAAGGCCGTCCGCGGAATGGATGATGTAGCCCGCCATCTCCTTGATATA
ACCGACCCTAACACGTTAAACATACCGTCTATACCCCCACAATCCAACTCCGATTCAACGACAGCTGGGC
TTCCGGTTAACGCCCGTGTTCCTGCGGATTTAGTGATTGTTGGGGATAAACTTGTATTCTTAGAAGCATT
AGAACGGCGGGTCTACCAAGCTACGCGCGTTGCCTACCCTCTTATTGGAAATATAGATATTACGTTTATC
ATGCCAATGGGAGTGTTTCAGGCAAACTCCATGGACAGATATACACGACACGCCGGCGATTTTTCAACTG
TATCCGAACAGGATCCACGTCAATTTCCACCCCAAGGGATTTTTTTTTATAATAAAGATGGGATATTAAC
ACAGTTGACTCTTCGTGATGCAATGGGTACCATCTGCCACAGTTCATTGCTTGATGTTGAGGCCACACTT
GTTGCCCTCCGCCAACAACATTTAGATCGTCAGTGTTATTTTGGTGTATACGTGGCCGAGGGTACAGAGG
ACACATTGGATGTTCAAATGGGGAGGTTTATGGAAACGTGGGCAGATATGATGCCTCATCACCCTCATTG
GGTAAACGAACATTTAACAATTCTACAGTTTATAGCTCCGAGCAACCCGCGTCTAAGGTTTGAATTAAAC
CCCGCCTTTGATTTTTTTGTTGCACCGGGGGACGTAGACCTTCCCGGACCGCAGCGTCCCCCGGAAGCCA
TGCCAACCGTTAACGCAACATTACGGATTATCAACGGAAACATTCCCGTGCCTCTATGTCCCATTTCATT
TCGAGACTGTCGCGGAACCCAACTCGGTTTGGGAAGACATACAATGACCCCGGCAACCATTAAAGCCGTA
AAGGATACATTTGAAGACCGCGCATACCCAACTATTTTCTACATGCTAGAGGCTGTTATTCATGGAAACG
AAAGAAACTTCTGTGCGTTACTGCGACTGTTAACACAGTGTATTCGCGGGTATTGGGAGCAATCCCACAG
GGTGGCATTTGTAAATAACTTTCACATGTTAATGTACATAACTACATATCTCGGAAACGGTGAGCTTCCC
GAAGTCTGTATTAATATATATCGGGATTTACTGCAGCATGTAAGAGCATTACGCCAAACTATAACCGATT
TTACAATACAAGGAGAGGGCCATAACGGCGAGACCTCGGAAGCGCTAAATAACATCCTTACGGATGACAC
GTTTATTGCACCTATTCTATGGGATTGTGATGCGTTAATATACCGTGATGAAGCCGCCCGAGACCGACTC
CCCGCAATTCGTGTAAGCGGGCGAAACGGATACCAAGCCCTTCACTTTGTGGATATGGCCGGGCATAACT
TCCAACGACGCGATAATGTGTTAATCCACGGGAGACCCGTTCGGGGAGACACGGGTCAGGGTATTCCCAT
TACCCCACACCATGACCGTGAATGGGGTATTCTCTCCAAGATTTACTACTATATTGTCATTCCTGCATTT
TCCCGCGGTTCCTGTTGTACAATGGGCGTGCGTTATGATCGCCTATACCCTGCGTTACAGGCAGTTATCG
TTCCGGAAATTCCCGCTGATGAAGAAGCCCCAACTACCCCAGAAGATCCAAGACACCCTCTTCACGCACA
CCAACTCGTTCCGAACTCTCTTAACGTTTACTTCCATAATGCACACCTAACCGTTGATGGTGATGCATTG
CTCACACTACAAGAGTTAATGGGAGATATGGCTGAACGAACGACGGCCATTTTAGTATCAAGCGCCCCCG
ATGCGGGAGCCGCCACGGCAACAACCAGAAATATGAGAATATATGACGGAGCGCTTTACCATGGCCTTAT
TATGATGGCATATCAGGCGTACGATGAAACCATTGCAACGGGTACTTTTTTTTATCCCGTTCCGGTCAAC
CCTCTGTTTGCATGTCCGGAACATTTGGCATCATTGCGTGGAATGACAAATGCTAGGCGGGTTTTGGCAA
AAATGGTACCACCAATCCCTCCTTTTCTGGGAGCCAACCACCACGCAACTATACGCCAACCCGTTGCCTA
CCATGTAACGCATAGTAAGTCGGATTTTAATACTCTTACATATTCTCTTCTTGGAGGGTATTTTAAGTTT
ACACCAATATCTCTTACACATCAACTACGAACGGGATTTCACCCCGGGATTGCCTTTACCGTAGTGCGCC
AGGATCGCTTTGCCACAGAGCAACTTTTATATGCCGAGCGTGCTTCTGAATCGTACTTTGTCGGACAAAT
CCAAGTACACCATCATGATGCTATTGGGGGGGTAAACTTTACCCTAACCCAACCCAGAGCTCACGTGGAC
CTGGGAGTCGGGTATACAGCTGTATGTGCCACAGCAGCCCTGCGATGCCCTCTCACGGATATGGGCAATA
CTGCCCAAAATCTTTTTTTTTCACGAGGAGGAGTGCCAATGTTACATGATAACGTTACCGAATCGTTGCG
TCGTATAACAGCATCGGGGGGTCGCTTAAATCCCACCGAACCCCTACCCATCTTCGGCGGACTACGTCCT
GCTACATCGGCAGGAATTGCACGAGGGCAAGCCTCTGTGTGTGAGTTTGTGGCCATGCCGGTGTCCACTG
ACCTACAATATTTTAGAACTGCATGCAATCCTAGAGGTCGAGCATCTGGAATGTTATATATGGGTGACCG
TGACGCCGACATAGAGGCTATAATGTTTGATCACACACAATCGGATGTTGCTTATACAGATCGAGCAACT
CTTAACCCATGGGCATCACAAAAACATTCATACGGTGACAGGCTATACAACGGAACATACAACCTTACAG
GCGCTTCTCCTATCTACAGCCCATGCTTTAAGTTTTTTACACCAGCGGAGGTTAACACTAATTGTAATAC
ACTGGATCGGCTTCTAATGGAGGCAAAGGCTGTGGCGTCGCAAAGCTCCACCGACACTGAATATCAATTT
AAACGCCCTCCCGGTTCTACCGAAATGACACAGGATCCGTGTGGCCTTTTTCAAGAAGCATATCCACCAC
TATGCTCAAGCGATGCGGCCATGTTACGAACGGCTCACGCGGGAGAAACCGGGGCAGATGAAGTTCACTT
AGCCCAATATCTGATTCGAGACGCGTCGCCCCTTAGGGGATGTCTTCCTCTTCCGCGATAATTTCACCAC
GCCCACATACCCACTCCCAATAAAAGCCCTGTAGAGCGCATTGGCATCTTACTTGAGATTTGGATACGCT
CGGCCGACTTGGTCTGTTTCACGCTTCCTTAAACAACATGGCTATGCCATTTGAGATAGAGGTATTGTTA
CCAGGAGAACTATCCCCGGCGGAAACATCTGCATTACAGAAATGTGAGGGAAAAATTATTACCTTCTCAA
CCCTGCGTCATCGAGCTTCACTGGTGGATATAGCGCTGTCGTCATATTACATTAACGGTGCTCCACCAGA
CACGCTCTCGCTGTTAGAGGCATACCGAATGCGATTCGCGGCAGTTATAACACGGGTCATCCCGGGAAAG
TTGTTGGCGCATGCCATTGGCGTGGGTACTCCTACACCCGGGTTGTTTATTCAAAATACATCCCCCGTTG
ATCTTTGTAATGGCGATTACATCTGCTTACTTCCTCCGGTTTTCGGGTCCGCAGACTCAATTCGCTTGGA
CTCTGTAGGACTGGAAATTGTTTTCCCTTTAACCATCCCCCAGACCTTAATGCGAGAAATCATCGCCAAA
GTGGTTGCACGGGCCGTTGAGCGCACGGCCGCGGGTGCTCAAATTTTACCCCACGAAGTTCTACGAGGCG
CGGATGTCATTTGTTACAATGGAAGGCGTTATGAACTCGAAACAAATTTACAACATCGGGACGGATCGGA
TGCGGCTATTCGCACATTGGTTTTAAATCTAATGTTTTCCATAAACGAGGGATGTCTGCTTTTATTGGCG
CTGATTCCAACTTTGTTAGTTCAAGGAGCACACGACGGTTATGTAAATTTATTGATACAAACGGCCAATT
GCGTTAGAGAAACCGGCCAGTTAATTAATATACCGCCAATGCCGCGGATTCAAGACGGCCATCGCCGATT
TCCCATATATGAAACTATTTCATCTTGGATATCAACATCATCTAGACTGGGGGATACCTTGGGAACTCGC
GCAATTTTACGCGTCTGTGTGTTTGATGGACCCTCTACTGTTCATCCGGGAGACCGCACGGCCGTGATTC
AAGTGTAAACAGGTGTTAATAAAAACACAACCAGTCTAGTTACATTTCACGCGTCTTGTTTTTATTTAAT
AGGCATAAACACGGAATCCGGTATACATGAACTGCCAATATACACGGACATAATTAATGCAACCATCAGA
TCATCTGACATTGTTCCCGTGGTACCTTTACCCGTGTAAGTTTTTGTGTCTAGATTACCCATACCGCCTT
TAATTACCTCTGTCAGGTTATCCAACTGTTTACATAGATACTCCACGGGGTCTACACCTAACTTTACTGT
TAGGGATACAAGCTCCTGTGAGGCTATTATATTTCCGGAGTTAAATCGTTTAACAAAATAGTCTACGGCC
GGCGTTTTTTGTTTTTGTAATAAAAAAAAAGGGTACGCCACGCTACATCCGGGAGGTATGGAATGATAAA
ACAGTAACACTGGAGCGGAAGATAGCACGTTTCCCTTTTCGAGGACAGCAAACTGTTGTGCTATAGCCAA
CGATATGGCAACTGCAGAATCCTGGCTGCTGTTTCCCTCTATAGAAACGTGTACGTTTGTAAATGTATTG
GGGTGTAAAGCGAGTATGTGGCCTAAGCATTGAGTAACGCAACGCCCTATCTCACTGGAAGACGTGCCAG
TTAAAGCTCTAAGAAAAAAGTGCTCCAATCCAAATATAATCCAATCCGACTTATAACGACCAACAATCGC
TACACCAGTACCAGACGCTCGTGTATTTGAGGTAAATGCAGGGTCTACGTAAACGTACAACACTGACGAT
AATATAGCACAATTCGCAACGGTTGACGGCCGATATAAAATAAACCTCTCACGGGCAGTTTTTGTAAATA
ATGGCCGGTCAAACCCCACACCCCCAGAATTCTGTTTACGCCCACCTACAATTTCCTGCACGAAGGAGTC
GGCCATAAATAAATCTGCAGTGCGCCGCATGGCTCCATCCATTGTGATGAAAACCGGCTTATTTAATACA
TAACACGAACAAGCTGTGACATCGCTATGTGCTAAAACACGCGGCATGTGATCGTCGCATACATATGTAA
CAACGTTTAACAACTGATCCGACGATCCACGTAAGTTATACAAAAAACTTGTACTTGCTTTTCCGGTATT
TGTTGATGAAACAAAAATAATTTTACAATTGGTTTGATTTAAAAATCCGACTATAGTTTGTACAGCATCA
GGTCGAATAAAATTAGCTTCATCCACAAACAGAAGATTAAAATCTTGACCTCGGATACCCTGGAACGATA
GAAAGATATATAGTTACCCCACCAAAGTTTAAATGTATCCTTAAATACCACGTACGTAAAAAATGTTTGA
ATACGTACATATTTCTTTTTTTTTCCAGTACAACCATATCCGGTGTATAATGGAAGCCCATTTGGCAAAT
GAAACCAAACATGCACTTTGGCATAATGATCACACAAAAGGATTACTACACGTTGTGATACCTAACGCGG
GGCTTATTGCGGCCGGAATAGATCCCGCATTACTGATTTTAAAGAAACCCGGACAACGCTTCAAGGTTGA
AGTACAAACAAGATATCATGCTACAGGTCAATGCGAACCGTGGTGTCAAGTTTTCGCCGCGTACATTCCC
GATAACGCCTTAACAAATCTCTTAATACCAAAAACGGAACCATTTGTTTCACACGTTTTTTCGGCCACGC
ATAATTCAGGGGGATTGATTTTATCATTGCCTGTTTATCTTAGCCCCGGTTTATTCTTTGATGCATTTAA
CGTTGTAGCGATACGAATAAATACTGGAAACCGCAAGCACCGTGATATTTGTATTATGTATGCAGAACTA
ATCCCAAACGGAACGCGTTATTTTGCTGATGGACAACGGGTACTTTTATTATGCAAACAGCTGATTGCGT
ATATCCGATGCACCCCTCGTCTTGCATCGTCTATAAAAATATACGCAGAGCATATGGTGGCAGCCATGGG
TGAATCACACACGTCAAATGGGGACAATATTGGACCCGTTTCATCCATAATCGATCTTGATCGACAGTTA
ACTTCTGGAGGTATTGATGACTCCCCTGCTGAAACACGCATACAGGAAAATAATCGGGACGTCCTTGAGC
TAATAAAACGGGCCGTAAACATTGTTAACTCCAGGCACCCCGTCCGACCTTCTAGTTCCCGCGTTGCATC
TGGGTTGCTTCAAAGTGCAAAGGGCCACGGAGCGCAAACTTCCAACACAGATCCGATCAATAACGGTTCC
TTTGATGGCGTCCTTGAGCCGCCTGGACAAGGGCGATTTACGGGAAAGAAAAACAATTCGTCCGCCAGCA
TCCCACCTTTACAAGACGTTCTATTGTTTACCCCAGCTTCGACAGAACCCCAAAGTCTTATGGAATGGTT
CGACATCTGTTATGCCCAATTAGTTAGCGGGGACACTCCAGCAGATTTCTGGAAACGGCGTCCCCTATCA
ATTGTACCGCGACATTACGCAGAATCCCCCAGTCCGTTGATTGTAGTATCTTACAACGGATCCTCTGCCT
GGGGAGGACGTATTACCGGAAGTCCAATTTTATATCACTCTGCACAGGCTATTATTGATGCTGCGTGTAT
AAATGCCCGGGTTGACAATCCCCAAAGCCTACATGTGACAGCTCGCCAAGAGCTAGTCGCGCGTTTACCG
TTTTTGGCTAACGTCCTAAATAATCAAACCCCCTTACCCGCCTTTAAACCAGGCGCCGAAATGTTTTTAA
ACCAGGTATTTAAACAAGCGTGTGTGACATCGCTAACCCAAGGTCTTATAACGGAGTTACAAACGAACCC
GACTCTACAACAACTCATGGAATATGATATTGCAGATTCTTCCCAAACGGTTATTGATGAAATTGTAGCC
CGCACACCAGACCTGATTCAGACTATAGTTTCGGTGTTAACGGAAATGTCAATGGATGCGTTTTATAACA
GCTCCTTGATGTATGCGGTTTTGGCGTATCTGTCATCTGTATATACACGACCACAAGGTGGGGGGTATAT
ACCCTACCTTCACGCTTCCTTCCCATGCTGGTTAGGTAATCGTTCTATATATTTATTTGACTATTATAAT
TCAGGAGGGGAAATACTTAAGCTTTCCAAGGTCCCCGTTCCCGTAGCCTTAGAAAAGGTTGGTATTGGTA
ATTCCACACAACTGAGGGGTAAATTTATACGCAGCGCGGATATTGTTGATATTGGAATTTGTTCTAAGTA
TTTACCCGGTCAATGTTACGCGTACATTTGTCTAGGATTTAACCAGCAATTACAATCCATTTTAGTTTTA
CCGGGGGGATTTGCGGCATGTTTTTGTATTACCGATACCCTACAGGCAGCACTACCTGCATCGTTAATCG
GACCTATTCTAGACAGATTCTGCTTCTCTATTCCCAACCCCCATAAATAAATTAGTGTCACTATAAAAAC
ATAACACCAGAATCTCTTCATATTTAATTTTACGTCATTTCTCCCGTTTCCACCCCCTCTTAAAATATAA
AATAACCGGGTGGGTGGCATTAAACCCACAAGTACCCGGGCGGCAATCCGCTAGACTGTTTTTCTGCTCA
TGGAATTACAACGCATATTTCCGCTGTACACCGCTACGGGTGCAGCGCGCAAATTAACCCCCGAGGCAGT
TCAGAGACTCTGCGATGCATTAACGCTGGATATGGGATTATGGAAGTCCATCCTGACCGATCCCCGGGTG
AAAATAATGCGATCAACTGCTTTTATAACTTTAAGGATCGCTCCGTTTATCCCCCTTCAAACGGATACTA
CTAATATTGCCGTTGTTGTAGCCACAATTTACATCACGCGCCCACGTCAGATGAACTTACCTCCGAAGAC
TTTTCATGTAATTGTAAATTTTAATTACGAGGTCTCGTACGCAATGACGGCGACTTTAAGAATTTATCCG
GTTGAAAACATAGACCATGTTTTTGGAGCAACGTTTAAGAACCCGATCGCGTACCCCCTTCCAACATCTA
TTCCGGATCCTCGAGCAGATCCCACCCCCGCAGATCTTACACCAACGCCAAACTTAAGCGACTACTTACA
ACCCCCGCGGCTTCCGAAAAATCCATACGCATGTAAAGTTATTTCTCCGGGAGTGTGGTGGTCAGACGAA
CGAAGGCGTTTATATGTACTGGCTATGGAACCTAATTTAATAGGGCTATGTCCCGCCGGATGGCATGCTC
GGATACTTGGCTCTGTATTAAATCGACTCCTCAGCCATGCGGACGGATGTGATGAATGTAATCATAGAGT
TCACGTGGGGGCACTGTATGCGTTACCCCATGTCACAAATCATGCGGAAGGTTGTGTGTGTTGGGCTCCG
TGTATGTGGAGAAAGGCCGGTCAGCGGGAATTAAAAGTGGAGGTAGACATTGGCGCTACGCAGGTTCTTT
TTGTAGATGTCACCACCTGCATTCGAATTACGAGTACTAAAAATCCTCGCATTACCGCAAATCTTGGCGA
CGTTATAGCGGGAACCAACGCCAGTGGTCTCTCTGTACCAGTAAATTCATCTGGGTGGCAGCTTTATATG
TTTGGAGAAACATTAAGCCGGGCTATTATTAACGGCTGTGGTCTGCTTCAGCGAATTTGCTTCCCCGAGA
CACAAAGATTATCGGGTGAACCGGAACCTACAACCACCTAGTATACCTTAACTCAACCGCCGTTGTGGAA
AGGTATATGTCAACATTTACAGTAATATATTAAAGGTTAAATTTATAAAACACTCACGTTTGTGTTGTGA
CTTGACGCGAACACCGCTGTGCTGTAAGACCCGTCGGTAAATGAAAACGTAATAGATTCGCCTTTTACAT
GATCCACGTAATTTGCCCCAAACCACTGTTCCAGGCGAGACTTGATACCCTCAAACACGGGTTCCGTTGC
TTTGCGTATATGAGCCGTATAACCCACTTTAATTCCTCTAAACGTGGCCATTACTAAAGCTATTAATGGT
ACAAGAAACCATGTTTTCCCATGTCTACGTGGTACCAAAAACACAGTTGATTTTTGTTTGAAGTGTTCTA
AAACACTGTCAGAAACACTTGGCGTGTTAAACACTGTACGCAGAAAGCAGTCAACTCTGTCGGCATGATC
GCCCAATAGCACCGATGAAATAAAATGCGTGGTGTGCATGAGGATCATTTTTTGAAACAGTTCCAACGTC
CCCTTATATCTGCCATAGATTGGAACGTCAACCTTTGCGCGTTTGCCATGACTTCCACACTCTTCAATAC
TCTCAAAAGATGTTTCCACAAGGTACGAAAACCGTTGTGTAAAGGTAGACAACTGACAGAAACTATCCGA
CAGAGAAAACGCGCGAAATGTGTTCATAACACCGCTATACGCATTTCGATGAGGTGCTGCTTCTTCCGGT
GAATATTCATAAAACTGTACACTACTGACAGCCTTTTTTAATTCAGGGCTTACGTTTGCATTTACCGAAT
ATCGCCATGGTTTCAAAACTACATTGGGGGTACAGTTGTACCCTGTTGACGATAGAAACGCGCCAAACAT
TGCCCGTCGAGCAGTAGCCGAGAACAGTGGAATATATTCACAACAGTTGTGAAGCGTTCCAATTCCGGGA
ATAACGGCCTGATGACGTCGGGTTACATCTATAGCAAAATTCAGAAACGGGATTTGGGTTGCGTTTCCCA
GAGACCCTTGCCGCGTGGAACACGGGGTAGGGGACTCCAACGTCCCAAAGCGTTCATCCCTACGACGCTT
TAGACGTTCAAAATATCTTACAGATTCTTCACCAAGCGTACGACCAAACATTATCAATGACATTTAACAT
CAATTCACGGAATCCGCCTCATCTCTTGTAAGCAGTAAAACAGGAAGCCGCGTCATCTTACGTACTCGTT
ACGTATATATCATAAACATTTTCAGGGCCGCATTCATTCACTTTGGTCATGTCAGGCCACACTCCAACCT
ACGCTTCTCATAGGCGTAACCGTGTCAAACTAGTTGAGGCGCATAACCGCGCGGGGTTATTTAAAGAACG
GACCCTCGATCTAATCCGTGGGGGTGCGAGTGTACAAGATCCAGCATTTGTGTATGCCTTTACTGCTGCA
AAAGAGGCCTGCGCCGATTTAAATAACCAGCTCCGCTCTGCAGCTCGCATAGCTTCAGTTGAACAGAAGA
TTCGTGATATACAATCCAAGGTTGAGGAACAAACAAGTATTCAACAGATTTTAAATACAAACAGACGCTA
TATAGCACCCGATTTTATTCGCGGTTTGGATAAAACAGAAGACGATAATACCGATAATATAGACAGACTG
GAAGACGCGGTAGGACCGAACATCGAACACGAAAATCATACTTGGTTTGGAGAAGACGACGAAGCGTTAC
TTACACAATGGATGCTGACGACACACCCCCCAACCTCCAAATATCTCCAACTGCAGGACCTTTGCGTTCC
CACCACAATACCGACGGACATGAACCAAATGCAACCGCAGCCGATCAGCAAGAACGAGAATCCACCAACC
CCACACACGGATGTGTAAATCATCCATGGGCCAATCCGTCAACTGCAACATGCATGGAATCACCAGAACG
ATCACAACAGACAAGCTTATTTTTATTAAAGCACGGCTTAACGAGAGATCCAATACATCAACGCGAAAGG
GTGGACGTTTTTCCACAATTTAACAAACCCCCATGGGTTTTTAGAATTTCCAAATTATCCCGTTTAATTG
TACCCATCTTCACGCTCAATGAACAGTTATGTTTTTCTAAATTACAGATTCGAGATAGACCCAGGTTTGC
GGGACGGGGAACGTATGGGCGTGTTCATATATACCCATCGTCAAAAATAGCTGTAAAAACCATGGACAGT
CGTGTTTTTAATAGAGAGTTAATTAACGCGATTTTAGCGAGTGAGGGTTCTATACGAGCAGGGGAAAGGC
TAGGTATTTCTAGCATAGTTTGCCTTTTAGGTTTTTCGTTACAAACCAAACAGCTACTGTTTCCGGCATA
CGACATGGATATGGATGAATACATTGTTCGCCTGTCCAGACGGTTGACAATACCTGATCACATAGACAGA
AAAATTGCCCATGTATTTTTAGATTTGGCTCAAGCGTTGACGTTTTTAAATCGAACGTGCGGCCTGACCC
ACCTAGATGTGAAATGTGGCAATATTTTTCTTAACGTCGACAACTTTGCCTCGTTGGAAATAACCACAGC
AGTAATCGGAGACTATAGCCTAGTAACATTAAATACGTATTCCCTTTGTACTCGAGCGATATTTGAAGTT
GGAAATCCATCCCACCCGGAGCACGTACTACGCGTACCCCGGGATGCATCGCAGATGTCATTTCGTTTGG
TGTTGAGTCATGGAACAAACCAACCCCCTGAAATCTTGCTTGATTATATTAATGGAACGGGCCTTACTAA
ATATACTGGAACCTTGCCCCAAAGAGTTGGACTTGCGATTGATCTTTATGCATTGGGCCAAGCACTCTTA
GAAGTTATCCTGCTAGGACGTCTTCCCGGACAACTGCCCATTTCAGTACATCGGACCCCGCATTATCACT
ACTACGGTCATAAGTTATCACCAGATTTGGCGCTTGATACGCTGGCATATCGATGTGTCCTGGCGCCATA
TATACTCCCATCTGACATCCCCGGGGACTTAAATTATAATCCCTTTATACACGCCGGAGAGCTGAACACC
CGTATTTCCCGGAATTCTTTACGCCGGATATTCCAGTGTCACGCAGTGCGTTACGGCGTAACGCACTCAA
AGCTTTTCGAAGGCATACGCATTCCGGCCTCATTATACCCAGCCACTGTTGTTACGTCGTTGTTGTGTCA
CGATAATTCAGAAATACGCTCGGATCACCCTTTATTATGGCACGATCGGGATTGGATAGGATCGACATAA
GCCCCCAGCCAGCCAAAAAAATTGCCCGTGTGGGAGGTCTACAGCACCCTTTTGTAAAAACGGATATTAA
CACGATTAACGTTGAACACCATTTTATAGACACGCTACAGAAGACATCACCGAACATGGACTGTCGCGGG
ATGACAGCGGGTATTTTTATTCGTTTATCCCACATGTATAAAATTCTAACAACTCTGGAGTCTCCAAATG
ATGTAACCTACACAACACCCGGTTCTACCAACGCACTGTTCTTTAAGACGTCCACACAGCCTCAGGAGCC
GCATCCGGAAGAGTTAGCATCCAAATTAACCCAAGACGACATTAAACGTATTCTATTAACAATAGAATCG
GAGACTCGTGGTCAGGGCGACAATGCCATTTGGACACTACTCAGACGAAATTTAATCACCGCATCAACTC
TTAAATGGAGTGTATCTGGACCCGTCATTCCACCTCAGTGGTTTTACCACCATAACACTACAGACACATA
CGGTGATGCGGCGGCAATGGCGTTTGGAAAAACCAACGAACCGGCGGCACGAGCGATAGTTGAAGCATTG
TTTATAGATCCGGCTGATATCCGTACTCCTGATCATTTAACGCCAGAAGCTACAACTAAGTTTTTTAATT
TTGACATGCTCAATACCAAATCTCCAAGTCTCCTTGTGGGTACACCAAGAATCGGAACGTATGAATGTGG
ACTTTTAATCGACGTTCGAACGGGACTTATAGGCGCGTCGTTGGACGTTCTTGTATGTGACAGGGACCCT
TTAACTGGCACCCTAAATCCCCACCCTGCAGAAACCGACATTTCATTTTTTGAAATTAAATGTCGTGCTA
AATACCTCTTTGATCCAGATGATAAAAATAACCCGCTCGGTCGGACGTACACCACGTTAATAAATAGACC
TACAATGGCAAATCTACGGGACTTTTTATATACTATAAAAAACCCATGTGTAAGCTTCTTTGGACCCTCA
GCAAACCCAAGTACACGCGAGGCCTTAATAACGGATCACGTTGAATGGAAACGTTTAGGATTTAAAGGTG
GGAGGGCCCTTACAGAACTCGACGCCCATCATTTGGGCCTCAATCGGACAATCTCATCCCGAGTGTGGGT
ATTTAATGATCCGGACATACAAAAGGGGACAATTACAACCATTGCATGGGCCACTGGAGATACGGCTCTT
CAAATTCCTGTATTTGCCAATCCGCGGCACGCTAACTTTAAACAAATTGCCGTACAAACCTATGTATTAT
CCGGTTACTTTCCAGCGCTAAAACTACGGCCCTTCCTTGTCACCTTTATAGGACGTGTGCGCCGACCACA
CGAGGTGGGAGTCCCATTGCGCGTCGATACACAAGCGGCTGCCATTTACGAATATAACTGGCCGACTATC
CCACCCCACTGTGCGGTTCCGGTTATAGCCGTTCTAACGCCTATCGAAGTTGATGTGCCTAGAGTGACAA
AAATACTTAAAGACACAGGAAACAACGCGATTACATCAGCATTGCGGTCATTGCGATGGGACAATCTTCA
TCCAGCGGTCGAGGAGGAATCTGTGGATTGTGCAAACGGTACAACGAGCTTGTTACGTGCAACGGAGAAA
CCGTTGCTTTGAACTCAGAGTTCTTTGAAGACTTTGACTTTGATGAGAATGTAACAGAGGACGCCGATAA
ATCCACACAACGCCGCCCACGAGTGATCGATGTAACACCAAAACGAAAACCTTCGGGAAAGAGCTCCCAT
TCCAAATGCGCAAAATGTTAAACCCTGATAAACGTTCTAATAAAAACATCAAATCATGGTTGGTTACTGT
GAATGTTTGTTTTATTGCTTGGGGGGTTACAAGTACAACCCACGCTACTCCCACCCACTGTTTGATCGCT
CGTATAACAGCTCATCCTCGCGGTCCGTTTCATATGTTGAGTCATTTTCATAGACGTAGCCGTAGCCTTG
TGATGGGTAATTTGTGCGGCGAGAATTTCTATGTGCAGGTTTTACTTTTCGTATGTATCCCCGTACCCGC
TCGGGTACTCTTCTTACGGCACCGTAGAACCGACTGCGTTTCTGTCGATGATACACATATGCACGCATCA
ATCTGAGAAGCAACATGACAACGGAAAACACGGCCAGGCAAGCCAAGGTTCCCCGAGTTGTGGGAATTAA
CCGTGGAGATTGAACCGATATAGGGTCATATAATCGGTCCATATACGAGTGCGCGGCGGTTCCCAACGTA
GCACAGGCCACGAGCGTTCCCAGGGACGGTCCTATTAACACGTGTATATAATGCGCCAAAATTAATTCTG
ATACTATAAGATATACAACTGACAATGTACTAAATGTAGACATGGCCACGGACACCGATGACCACAGTCC
CGTATGTAGATGATTCGCCACCACAAGTTCCAGCATTAATGATACAAATAGGATACATATCGCCATCAAC
GCAGCCATCAAATTCACGAACACTGCGCGCGTAGGCCCCGCAAGGCGATATAAAAAGACGCTCTGCTGTC
GTAAATTTGCGACCGCTTTTATGTTCGTTTCGTCCAATTTTCCGCGTCCACAAAAATACGTTGTAAATAT
TACACTTGTCGCAAAATGTCCAAGATATAATGTAGCAGCCACGCCGATTTGCTTGTAAGCTAATAATAAC
ACAACGGCGTTTAATAACCACAATGACAAAAGACCCCAAAAAAGTGTTGTGGGATCTACAACTAACCATG
CAACACCGGAGCTTTGCCGGACACGTTGATTTTTCGTTTCTCGGTGTATAATCGCGGCCGTGATCAGTGT
ATATACCGCCATGGCCATTGCCGTTAAAGCCGTGTAGTAAGTAAATGCCACAACGCTATGTGGTTCCAAA
AACAAAACCGGGGCGCTGTATCCACCTCTATTTCCGGACCATACCCCCCCATCTAGGGTGGCGTTAAATA
ACTCATAATCAACTACGGCAGCATAAAAACAAGGGATCCCGGTATATTCAGAAGAGGCGGCAATTAACGT
AGCCAGGAGCATTACCGCACCCAAAGTGAACATCATCACCTGAATTATCCAAATTCGCCAATTAAGCGTA
TCCATTTGATGATCTAACGCTTCCACCTCGGGTGTCGTGGTGTCGTACGGTGAGACTTTTTCAGAACGCG
GCCCCTTCTTTTGAGTTCCCATGTCTCCCAACACCGGGGAGAGCAACGCCGCCGTCTATGCGTCCAGTAC
ACAGCTCGCGCGGGCGTTATATGGAGGGGATCTGGTTTCGTGGATTAAACACACCCACCCGGGAATTAGC
CTGGAACTGCAATTGGATGTTCCAGTAAAACTAATAAAACCTGGTATGTCACAAACTCGCCCGGTAACCG
TCGTACGTGCCCCTATGGGCTCTGGTAAAACAACAGCCTTGCTTGAGTGGCTTCAACACGCGTTAAAGGC
AGATATTAGCGTACTGGTTGTCTCATGTCGCCGTAGCTTTACCCAGACGTTGATTCAACGGTTTAACGAT
GCAGGCCTCTCCGGATTCGTAACATATTTGACATCCGAGACATATATTATGGGTTTTAAACGTTTGATTG
TGCAACTTGAAAGCCTACACCGCGTATCCAGCGAAGCTATCGACAGCTACGACGTATTAATACTGGATGA
GGTAATGTCAGTGATTGGACAATTATACTCCCCCACAATGAGACGTCTTTCCGCGGTTGATAGCCTATTA
TATCGTCTTTTAAATCGCTGTTCTCAAATTATCGCGATGGATGCTACAGTAAACTCTCAGTTTATTGATT
TAATCTCCGGATTGCGTGGAGATGAAAACATACACACAATTGTGTGTACATACGCGGGAGTTGGGTTCTC
CGGAAGAACTTGCACGATCCTGCGTGATATGGGCATCGACACGCTTGTGCGAGTCATTAAACGATCTCCT
GAACACGAGGATGTACGTACCATACACCAACTACGTGGAACATTTTTTGACGAACTAGCACTACGATTAC
AATGTGGGCATAACATCTGTATATTTTCATCAACTTTATCGTTTTCGGAGCTAGTTGCTCAGTTTTGTGC
AATATTTACAGACTCTATTCTTATTTTAAACTCAACTCGGCCCCTATGTAATGTAAACGAATGGAAACAT
TTTCGCGTGTTGGTGTACACTACCGTCGTGACCGTTGGATTGAGTTTTGACATGGCTCATTTTCATAGCA
TGTTTGCTTACATAAAGCCAATGTCATATGGGCCGGATATGGTATCGGTCTACCAGTCATTAGGGCGTGT
ACGTTTATTGCTACTTAATGAAGTTTTGATGTACGTCGATGGCTCAAGGACCAGATGCGGACCCCTGTTC
TCGCCAATGTTACTAAACTTTACCATCGCAAATAAATTTCAATGGTTTCCTACACACACCCAAATAACTA
ACAAACTGTGCTGTGCATTTAGGCAACGATGTGCAAATGCATTTACACGCTCGAACACCCATCTCTTCTC
AAGATTTAAATACAAACACCTTTTCGAGAGATGCTCTCTTTGGAGTTTAGCCGATAGCATTAATATCTTA
CAAACTCTTTTGGCCTCTAACCAAATTTTGGTTGTATTGGATGGCATGGGTCCAATAACGGACGTTTCCC
CAGTTCAATTTTGTGCATTTATACACGATCTCAGACATAGCGCTAACGCCGTAGCTTCCTGTATGCGTTC
TCTTAGACAGGACAATGACAGCTGCTTGACCGATTTTGGCCCTTCCGGATTTATGGCCGATAACATTACC
GCGTTTATGGAAAAGTATCTTATGGAGTCAATTAATACCGAAGAACAAATTAAAGTATTTAAAGCCCTTG
CATGTCCAATAGAACAGCCTAGACTAGTCAATACGGCAATATTGGGGGCGTGTATACGAATACCTGAAGC
GTTGGAAGCATTTGACGTATTTCAAAAAATATACACGCACTACGCTTCCGGTTGGTTTCCCGTCCTGGAC
AAAACCGGGGAATTTAGCATCGCGACTATAACTACCGCCCCAAATTTAACCACACATTGGGAGCTGTTTC
GCCGTTGTGCCTATATTGCAAAAACACTCAAGTGGAATCCGTCCACCGAAGGCTGTGTAACACAAGTTTT
GGATACGGACATTAATACACTTTTCAATCAACACGGGGATTCGCTGGCTCAACTAATATTTGAGGTTATG
CGCTGTAACGTTACCGACGCTAAGATTATATTAAACCGCCCGGTTTGGCGAACAACCGGATTCTTAGATG
GATGCCATAATCAATGCTTCCGTCCAATCCCTACAAAACACGAATATAACATTGCTCTATTTCGTTTAAT
TTGGGAACAATTATTTGGCGCCCGCGTAACTAAAAGTACCCAGACCTTTCCGGGAAGTACTCGTGTGAAA
AACCTAAAAAAAAAAGATCTAGAAACTTTACTTGATTCAATTAACGTGGATCGTTCTGCATGTCGTACCT
ACCGCCAGTTGTATAACCTGCTTATGAGCCATCGCCATTCGTTCTCCCAACAGCGTTACAAAATTACTGC
CCCCGCTTGGGCACGCCACGTGTATTTTCAAGCACATCAAATGCACTTGGCCCCGCATGCCGAAGCCATG
CTACAATTAGCGCTATCGGAACTGTCCCCGGGATCGTGGCCGCGGATAAACGGGGCGGTAAATTTTGAAA
GTTTATAACCCATTAATACCATATATGGACATCCATAGGGGGGGTTACATAAATACTAAGCCTCTGTACA
ACACAAAGGGCCTCTAACAATGCACTGAACCACAACCAAGCTATGGACGCAACGCAGATTACCTTGGTTA
GAGAAAGCGGACACATTTGTGCCGCAAGCATATACACATCCTGGACACAGTCCGGACAATTAACACAGAA
CGGTCTTTCCGTGTTATACTACTTATTATGCAAAAACTCATGTGGGAAATACGTCCCTAAGTTTGCCGAA
ATTACCGTACAACAAGAGGATTTATGTCGCTACTCCAGGCATGGGGGGAGTGTTTCTGCGGCAACGTTTG
CGTCTATCTGCAGGGCGGCGTCCTCGGCTGCGTTAGACGCCTGGCCCCTTGAACCACTGGGTAACGCAGA
CACCTGGCGTTGTCTCCATGGCACTGCCCTGGCCACTTTACGGCGCGTATTAGGGTTTAAATCGTTTTAT
TCGCCAGTAACATTCGAGACTGATACGAATACAGGTCTTCTGTTAAAAACAATCCCCGATGAACACGCGT
TGAATAATGACAACACGCCATCTACCGGAGTATTGAGGGCTAATTTTCCCGTGGCCATTGATGTTTCAGC
AGTCAGCGCATGTAACGCCCACACGCAAGGTACGTCGCTAGCCTACGCCCGCCTGACCGCACTTAAATCT
AACGGTGACACCCAGCAACAAACACCTTTAGACGTGGAGGTAATTACACCAAAGGCCTACATACGTCGGA
AATATAAGTCTACGTTTTCCCCCCCTATAGAGCGGGAAGGTCAAACCTCCGATTTGTTTAACCTTGAAGA
ACGCCGCTTGGTTCTTAGTGGCAATCGCGCAATTGTGGTAAGGGTACTCTTACCGTGTTATTTTGACTGT
TTAACAACGGATTCCACCGTTACATCTTCCCTTTCAATATTAGCAACATATAGACTGTGGTACGCGGCGG
CGTTTGGAAAACCCGGGGTTGTCCGTCCAATCTTTGCGTATTTAGGCCCGGAACTCAATCCGAAGGGTGA
AGACAGAGACTACTTTTGTACTGTCGGATTTCCCGGATGGACCACTCTTCGGACACAAACTCCAGCCGTC
GAATCTATTCGCACGGCTACGGAGATGTACATGGAAACGGATGGGTTGTGGCCAGTAACCGGTATTCAGG
CCTTTCATTATCTAGCCCCCTGGGGACAGCATCCCCCCTTACCTCCGCGGGTGCAGGATCTTATTGGGCA
AATCCCTCAAGATACTGGACATGCAGATGCAACTGTCAATTGGGACGCGGGCCGGATATCTACCGTCTTC
AAACAGCCTGTACAACTACAAGATCGTTGGATGGCAAAGTTTGATTTCAGCGCCTTTTTTCCCACGATAT
ACTGCGCTATGTTCCCCATGCATTTTAGATTAGGCAAAATCGTCCTGGCTAGAATGCGTCGAGGAATGGG
GTGCCTAAAACCCGCGTTGGTGTCTTTTTTTGGGGGGTTACGGCACATACTCCCGAGTATATACAAAGCT
ATTATTTTTATAGCCAATGAAATTAGCCTTTGCGTCGAACAAACGGCCTTGGAACAGGGCTTTGCTATAT
GTACTTATATAAAAGATGGATTTTGGGGAATCTTCGCCGATTTACATACGCGCAATGTATGTTCAGATCA
GGCACGTTGTTCGGCCTTAAATTTAGCGGCCGCCTGCGAAAGAGCAGTCACGGGCTTATTACGAATTCAA
CTAGGTCTTAACTTTACACCCGCCATGGAACCGGTACTCCGGGTCGAGGGTGTGTACACTCACGCATTTA
CCTGGTGTACCACGGGAAGCTGGCTGTGGAATTTACAAACAAACACGCCTCCGGATTTAGTTGGCGTGCC
ATGGCGAAGTCAGGCGGCGCGAGATTTAAAGGAGCGTCTTTCAGGACTCCTATGTACCGCAACAAAAATT
CGAGAACGGATACAGGAAAATTGCATATGGGACCGTGTCCTATACGACATATGGGCCGGACAAGTTGTGG
AGGCTGCCAGAAAAACATACGTCGATTTTTTTGAACATGTTTTTGATCGCCGTTATACTCCGGTATACTG
GAGTCTTCAGGAGCAAAATTCGGAAACAAAAGCAATACCGGCATCTTATCTGACATACGGACACATGCAA
GATAAGGATTATAAACCAAGACAGATAATTATGGTTCGTAATCCCAACCCACATGGACCTCCTACTGTTG
TTTACTGGGAATTGCTACCATCGTGTGCCTGTATTCCCCCCATAGACTGCGCTGCTCATCTCAAGCCCCT
TATACACACGTTTGTCACTATTATTAACCATCTTCTAGATGCTCATAATGATTTTTCAAGTCCATCATTG
AAATTTACTGACGATCCCCTTGCTTCATATAACTTCTTGTTTTTATGACAAAAAAACACGCCGCAACAAC
CCATCCTTAAAATAAAAGGTTTATTTACTTTACAACCCGTGGTGAATTTTTATACGTTTCAAATAACTGA
ACATTTTTCGGTGTTACCATGGTGCGATTTAACCACCAAAAATATACGCTCTTCTGATATTCCGAATCTC
GTAAAGGTCCATTTAACAATCCCGGGGGCACTTGCACCACACCATCTGGACAGGGGGGGGTTCCGTGGGG
CAGGTCAAAACGCTGACCCACCCCACATGAATATATAGCCTTTATAATATTGGGGGCCGTTCCAGGCTGA
GGGTTCAGTAACTTAACAAACATATAATGCGGCAATACGCGGGTTTTTGTAAAGGGGTTGTTATCAACGA
CATACATTAGAGTGTTTAACAACCATAAAACTCCCTCATATAAAAACCGACGCATTTTTTCCAAAGGTCC
TATTTGACACTCAACGCGTCTAAGATATACAGACAATTGTACAAACAGCGATGGAGATGCCCCGGAGGGC
CCAATGCCTTCCAGATACATTAAAATAACACATAAGGTAAAATCTAGGACATTATCCGGGCGGAATAGAG
TCATCCGATAGATTAACAGGCGCGGAGGCACCCCCACCGTATACACCCTATCTTCAACCGCAGTTAATAC
GGAAAAAATAAATCCGCGGAACGCTGGTTGAGTAACACACTCCATGTAGTAACGATCACAGGACACCTCA
CTTGAATCACCATTCAACACTACTAAAACGGTCTCTTGGTGTTCCGGTTTTACGCGCAGTGATACAACAG
AGTTTGCCAAAAAGCGTGGCTTCAAACCGGTTACCTCCCGCGCCTCGCATACGAATCTTGGTATTGCTTG
TATTCTAAGATCTTCGATCACGTCGCTCACATCCAACCCCTCTTCGGCTCGTGTTAGTAAGTTGTCGATC
GTTACGCTGCAACCTAAAATGCTGGGTATATTTATTCCGGACATCCCATCGGCCATCCCCGCGCCTCCGG
TTTGCTCGAATTTTATCCAGTAAGGTCGAATCCGCTGCATTTACCTTGTGTACCCGTAACCTCTCAGGGG
GGTGTCCTTTCATAAAATGGGATAGGTTTTTATATCCAACATGCATGTATTGGTTATTTATTTTATTGGG
TTCCGGGATTCTTTCGTCATCTTCTGTAGGGTCAGGCAAACCCCAGGAAGGACTTGGTGTTCTCCGTGGG
CCCCGTTTTATTACCTCTGCGCGAACCTGCATTTCATATAATATTCGGATTTGGGATAAATAGGACTCTG
TTCTCGCCTTTTTAAAAATAGCCTGGCATAACTCTTCCTCTGACCTATGTACCTCGCTTTGAGTTACCAA
GAATCCTAATCGGGTGGCCCGTAATATGAATGAAAAATACGGCGCAACTAGTAATGAGATTGACGCATTT
GAATATGATACAGAAATTTCCTGGCCTTGATTATTGTTTACCCGGTGAAGCTTAAAACAGCGAACAAGTT
CCTGTTTCCATAGCTCAGACAAACGTTTTATATCATCTCCATAAGGGGGGATATAACGAGATTGAAAACT
ATTGGCAATATATGCATCATCCCCTATTATGCCGGTAAGATCTATAACCTCGTGATTTAAATCGGCAATA
CGTGTTTCTTCTGCCATTGTAATATGTGACCCTTTAGATGGCTTTATTTTTACCCTCTCTTCCCGTAACC
GTTTCAGCTCTCCTTCTTTGAACTGGAGCCTTTCGGTCAGATCGCTGTTCACATCCTTGAGACCCTCAAT
GGTTTTGAATAAATTATTCACATAACCCTCGAGCATGCCGTTGATACTGTTGACCACCGATGTTTTAAAC
GCACTTTGAACGTTTGTTGTTCCGGACATTGCCCCCCCGTTAAAGGATTGGTTGGCCTTGCCAAACCCCG
GTTGTGATGTGTCCACCGATCCACTTCCTTCCAGAATGTGATTGCCCGTTTCTTCTAGATAGGAACGTAC
GGTTTCGGTAATATCTCCAACATGTCTCATGTTTTTTAAGTTAACTATTAGCTTTACAAGTCTAGACGCG
GCCGATCCAGCCCGTGTTGTATCGTTCTCGCCCATTATACGATCAACCGCACGTGTGCTGTGAGATCTAT
CATCTTCATTCCGGCGACCTATTAACACGCGCAAAGGGGCTGTATTTAAAACTTGGCAGACGCGAGCATG
TTCACGTAATGCATAACAGGCCAACACCTCCCCAGAAAGCCGCTGTAAGGGTGAGTCAAATACTACACCC
TCCCCACATACAACGGGCGGCCACACGACCAAACACTCTCCCTTCATGCCCGTTACATCATCCTTTGCCA
TAATTAATCTTCGGTTATAATTATAATAAAGACGCGTCCTATCATAATCCATAATAGCAACATTTTGCAT
ACACTCAACTAGGCTTGTGACAACCGCCGCCCCTCTGGCCAACGTTGCATCGGCAACTTTTAACATCTGG
GACAGTTCTGCCGCTTGACCCATATACGTATTTAATGGTGCAGGGGTTCCATTCTGTTCTGATCGTACCT
TTCTTACAACGGGCACAATACCTACACAGGCTATCCAGTCCACGTATTTGGCAAAACCGACCCTTCCATT
TAAACCACTGGTATAGAGACAACCGGTTATTCCACGCAGAAACTCAAGTAACGATGACTGTAATGTTTGA
CGCCAGGTTTCAAAAACCTGATGTGCAAGCCGTACGGCTTCTGATTCTCCACATAACCCATAACGTTCCG
CTAGAGCCCCGGCATGCAGGTTACATTGTTGGATGTGGTGGTCCCAATCTGCTGCTAGGTCCTCATACCG
AGTTGCATCCAACGCGTTCATCAAAACGGTTGCCTGAACTTGGCGAATTACAGTTTCCGTAGACCGTACA
GCGCTATATATGCCTTGTCCATCGGTATATCCAAAGTCACCGGCTAGGATTTTTCGAAACAACATACTTT
GCGTGGTTGGGTGTATTAACATCCAGCCATCTTCCTCCGGAAATGTACAAAACCCTATATCCGGGGCGTA
CTCATTCCAGTATATATCGAACATGTTCTTGTATTGGTCATTTGGGTTACTTCCATTCAAGCCCTGGTCA
ATAGAAACAGAACTTGCTATCCTTTTTTCTTCACTACCGGAACTGTTATTAAAAAGAGACGTTATTTCGG
CCATTGAAAACCACGATGAAAAGATCAATTTCTGTAGACAGTTCTTCACCCAAAAACGTTTTTAATCCAG
AGACGCCCAATGGATTTGATGACAGTGTATATTTAAACTTCACCTCTATGCATAGCATTCAACCTATCCT
CTCACGGATTCGAGAACTTGCCGCAATTACGATTCCAAAAGAACGTGTTCCGCGGTTGTGTTGGTTTAAA
CAGTTACTCGAACTGCAAGCGCCTCCTGAAATGCAGAGGAATGAGCTCCCCTTCTCCGTTTATTTAATTA
GCGGAAATGCCGGCTCCGGAAAAAGCACGTGTATCCAAACGCTTAACGAAGCTATCGATTGCATTATTAC
CGGATCCACCAGGGTTGCTGCCCAAAATGTTCATGCTAAGTTATCAACGGCTTATGCGAGTCGTCCGATA
AACACAATCTTTCATGAATTTGGTTTTCGCGGAAATCACATTCAGGCTCAGCTGGGCCGTTACGCATATA
ACTGGACTACGACCCCCCCTTCTATTGAGGACCTGCAAAAAAGAGATATTGTATACTACTGGGAAGTTTT
AATTGATATAACAAAACGAGTGTTTCAAATGGGGGACGACGGTCGCGGAGGAACATCGACATTTAAAACC
CTGTGGGCAATTGAACGTTTGCTTAATAAACCTACAGGCTCAATGTCCGGAACCGCGTTTATCGCATGCG
GTTCCCTTCCGGCTTTTACCCGGAGCAACGTTATTGTTATTGATGAAGCAGGATTGCTAGGGCGTCATAT
TCTCACGGCCGTTGTTTACTGTTGGTGGCTTTTGAATGCTATATATCAAAGCCCTCAGTACATAAACGGT
CGAAAACCGGTCATAGTATGCGTCGGTTCGCCCACCCAAACTGACTCGTTAGAATCTCATTTTCAACATG
ACATGCAGCGTTCACACGTAACTCCTAGTGAAAATATACTCACGTATATAATCTGCAATCAAACTCTGCG
TCAATATACTAACATCTCACATAACTGGGCAATCTTTATTAATAACAAACGATGTCAAGAGGACGATTTT
GGAAATCTTTTAAAAACGCTTGAGTACGGGCTACCTATTACCGAAGCACATGCGCGTCTGGTCGATACAT
TTGTTGTACCTGCATCCTATATTAACAATCCTGCTAATCTCCCCGGATGGACGCGTCTGTATTCGTCGCA
TAAGGAGGTGAGCGCGTATATGAGTAAGTTACACGCGCATTTAAAACTATCGAAAAATGACCATTTTTCT
GTGTTTGCCTTACCGACTTATACATTCATCCGGCTAACGGCATTTGATGAATACCGCAAATTAACGGGAC
AACCCGGACTTTCTGTTGAACATTGGATACGGGCAAACTCCGGTCGTTTGCACAATTATTCCCAAAGCCG
AGATCATGACATGGGAACAGTTAAATACGAAACACATTCAAATCGCGACTTAATTGTAGCCCGTACAGAC
ATCACTTACGTGCTAAATAGTCTCGTAGTTGTAACCACAAGACTACGTAAGTTAGTTATTGGATTCAGTG
GTACATTTCAATCGTTTGCAAAGGTTTTACGTGACGACTCCTTTGTGAAGGCTCGAGGAGAGACATCCAT
TGAATATGCTTACCGGTTTCTGTCAAACCTAATCTTTGGAGGCTTGATTAACTTTTACAATTTTTTGTTA
AATAAAAACCTACATCCCGATAAGGTATCGTTAGCATACAAACGGTTAGCTGCCTTAACCCTGGAGTTAT
TGTCTGGAACAAACAAAGCCCCCTTACACGAAGCAGCGGTTAATGGGGCGGGTGCCGGGATTGACTGTGA
TGGTGCAGCTACTTCTGCCGATAAAGCCTTCTGCTTTACCAAAGCCCCCGAGTCCAAAGTAACGGCCTCC
ATACCCGAAGACCCGGATGATGTAATTTTTACGGCACTTAACGACGAGGTTATTGACTTGGTATACTGCC
AGTACGAATTTTCCTATCCCAAATCATCCAATGAGGTCCATGCTCAGTTTCTGTTAATGAAAGCTATTTA
CGATGGTCGATATGCCATATTAGCAGAGCTTTTCGAAAGCAGCTTTACAACCGCCCCCTTTAGCGCGTAT
GTCGATAATGTTAATTTCAACGGAAGCGAGCTTTTGATCGGCAATGTGCGGGGGGGGCTGTTATCTTTGG
CATTACAAACAGATACGTATACCCTTTTGGGGTATACTTTTGCACCCGTGCCAGTCTTTGTAGAGGAACT
GACCCGAAAAAAGCTGTACCGCGAAACTACCGAAATGTTATATGCTCTACACGTACCTCTTATGGTCTTA
CAGGATCAACATGGGTTTGTGTCCATCGTAAACGCTAACGTATGTGAATTTACCGAGTCTATAGAGGATG
CAGAATTGGCAATGGCCACCACGGTGGACTATGGCCTTAGTTCTAAACTAGCCATGACAATTGCACGCTC
ACAGGGCCTGAGTTTAGAGAAGGTAGCTATCTGTTTTACGGCGGATAAACTGCGCCTAAATAGTGTGTAT
GTTGCCATGTCGCGTACGGTCTCCTCTAGGTTCTTAAAAATGAATCTAAACCCTCTACGGGAACGATATG
AAAAATCCGCAGAAATTAGCGATCACATTCTTGCCGCTCTACGTGATCCCAACGTACACGTTGTGTATTA
AAGCATTGTATAAAAACACGCATGCGGGCTTGCTGTTCTCATTTCTAGGTTTTGTCTTAAATACACCCGC
CATGAGCATCTCTGGACCCCCAACGACGTTTATTTTATATAGGTTACATGGGGTCAGGCGGGTTCTTCAC
TGGACTTTACCGGATCATGAACAAACCCTCTACGCATTTACGGGTGGGTCAAGATCAATGGCGGTGAAGA
CGGACGCTCGATGTGATACAATGAGCGGTGGTATGATCGTCCTTCAACACACCCATACAGTGACCCTGCT
AACCATAGACTGTTCTACTGACTTTTCATCATACGCATTTACGCACCGGGATTTCCACTTACAGGACAAA
CCCCACGCAACATTTGCGATGCCGTTTATGTCCTGGGTCGGTTCTGACCCAACATCTCAGCTGTACAGTA
ATGTGGGGGGGGTACTATCCGTAATAACGGAAGATGACCTATCCATGTGTATCTCAATTGTTATATACGG
TTTACGGGTAAACAGACCTGACGATCAGACCACACCAACACCAACCCCGCACCAGTATACATCGCAAAGG
CGGCAGCCTGAAACCAACTGTCCTTCACCACAACCGGCCTTTTTCACATCAGACGACGACGTTCTTTCGT
TAATATTACGGGACGCCGCAAACGCGTAAAGACAGATTCAAGACTAACATTTATCCCAACTGATTACATT
TCATACGCGAATAAACGACACAAAAAATTTATATTTAACGGCTTTTAATTTGAAGACACCTATCCTCTTA
ACGTTGAGGAGCCTTGCAGGTTGGGTGCCGCGCTTCACCGGTATTATACATAACCGATTTACCGTGTTTA
CGGCAGTCTGACCATTTACCAGTGTATGTCTGTAATACGACGTTGTTGTGTCCCGACAAAATTAACTCGC
GTACAAATTTCTGATGTTCCCCCGGCGTGGCAACGCTGGCATTTCCAAACACATTACGTTCTCGTACGTC
CATGACCGCTATTTTCAGTATTAATTGGTTGGTCGGTCAAAGTATTTTCCTTATGTAAAAGGACACGATC
TAAAGCCGTAAACTCGTACACAAACACTGGTACCAACGGACGCGATTTTCCGTCCGTTGAGCGGGTGTAA
TATCGGCGAGGTCTTCTTGCACGAATACTCTCGTACAGTAGGTTTCTGACACGGGGTGCATGGGTTTTTT
GACACAACACAAACATTTGCAGGCTCTTATGACTGGATGGATTGAATTTATTTTTAGATAGGGTCACGTG
TTTTTGTCGTGACACGCCTCGACCAGAAAAGGCTGCGGTTTTCGTACACGCGACCGTTATTTCACAGGCG
TTCATAATCAAGCTGCGGCGGATGGTGTCGGTTAATTGTCTCCGCCCAAGTTCGTCAATAGATGATACCA
TGAACAACGTATCAAATGGTACATAGTCGTCTTTGGTTTTCTCAATACAGCCCGCGTGCCCAATCGGAAA
ATTTTCATTTGCATCAACGCTATTTTCTGTAAAATCGGTCTGAACACTGTGTTGGCTGGCTACCTGTTTA
AAATTTGGGATCGAACACGGTCCACGATGCAATCCCCAACCCCATTGAAGCAATGCCGTCGGTACGGAAG
GAGGCAACTCCGAAAACATTATGGTACGCGAGAGGGTCGATTGGAGTGTTATATAACACTCCAATCGATC
TCGGGTTCGCCTTTACGCGTAAAATACTCATTGGCTTGAACGAAATGTCGACAATTCCGAAATGGAACAC
GGGACAATGGCGACGGATGCGCGTGTGTTAGCACCAGATGACATCTTGAATTCGGTTGGGTTGTCTTCTG
TGCATGCGCACCCCACAGCATAAAAACTAACCCTGTACGGTTCTCGCATAACCTCTGTAGCACGCGTTGC
ACCAGCCGCCCCCAGCCTAAGTATACATGCGACCCCGGAGTCCCGCGACGAACCGTAAGCGTGGTATTCA
GCAATAACACCCCCTGCCTTGCCCAACTCTCCAGGCATCCGTGAGTGGGCGGAGTCATATTTGGGTATGA
TTCCATGAGGGCCGCAAAAATATTTTTAAGACTAGACGGTGGTGTTATGCCACGTTTTACACTAAACGCT
AGCCCATGTGCATGTCCCGCGGTAGGGTATGGATCTTGACCAATAATTACAACGCGAATGCTCTGGGGTC
CGCAAAATCGCGTCCATGCAAAAATATCGCCTGTAGATGGAAGTATTTCTTCCCCTGAATTTAAAAGACG
ATTGTATTCTAAAAAAATACCTTTCGCGTACGGCTCTTTAAGTTCGTCCGACAACAGGTCATACCACTCA
GGGGAAATGTTAAACTTGCTGAAAACTTCAACCGAATCCAGTTGCGAAGAGACGGGGGTGAACGTTTCCG
TGTCGTAATGATGTGACATGTTATTTAACTTGAAGGTTGGGGGGTCTAGCTTAACCCCCAAAGGCAGCCC
GCGGGGTCGCTTGCGGGTTTTTTTGGTAACCGGATGGGCCAAAACATAAATGTCCTTTGAATCCGATAGT
TTCATTTCATTGGCATACGCGTTGGAACAAACGGTCGGCTCCCCAGACACATCCATTTTCCGGGATATTT
GTGGAAGATGGAGTAGAGTCTACCCATACACCGGAAAGGGCATCCAACAAAGCATCGCGTATGTCCCCGC
TTTTATGTTCTTCACCAACAGATTGTGTCAGCCCCTTTAAGGTGACGTATGGATTTGTCCAGTACGCCAT
TTGTTTGTCTTTAAACCAAAGTATAACTTCCGGTACTGGACATTTTGTCTTAACCACGATTCCCGATAGC
GCCTCGCTGAGGTTTGATACCGGGGGTGCCGCATAGTCCCACGCCTCATATACCGATGACACGCACGGTT
CCGTTATAATCAAACTCACATCCGATAGCGGTTTGGCTCCAAAAAACAACGGAGTGTCGTCTTGGAGATG
AAGACAATACGCGATTGTGATAGTTTTTAAAAAAACTATCATCTGCAGTAACCATTTATGTGATGCCATG
ACGCTTGTGTTTTCCCTTCACTACGACGTTGTCGTATCCTTTGAAAAACTTGACCACTCTAATGGAAGCA
TGGACAAGTATGAGTTTTATATATACAGTTGGCCTTTAGTTAAACTCTTGGTGTCATATCTCATTTTCCT
AAAAAGGGCGATCTTAATATGTCAAACGTCACGGCGTGCCGACAAAGCGAATTTCCATGCAAGATTTGGA
TGTAGTATTTATACACCCAATCACACGTCACGTATTAAGCTTTACAGTCCCCCGTTATCTGATATAATCA
CTTTTCTTAACACGTCATCGGGAAAACAGATGTTTATATTATACCTCTCGCGGTCATTTATGGCAAATAC
TTAGACCGTTTTCAAGCGGACTGAAAACGCTCAAATTGCCTTTTGGAGGCCTGCCCAACGGCCATTATCC
CTTGGATCTAAGATTGATTTGCGGTAACGTTTGCCAATCAAGCTTTAAAAACGTACCCCAAACTTAAAAC
GCTCAAATTGCCTTTTGGAGGCCTGCCCAACGGCCATTATCCCTTGGATCTAAGATTGATTTGCGGTAAC
GTTTGCCAATCAAGCTTTAAAAACGTACCCCAAACTTAAAACGCTCAAATTGCCTTTTGGAGGCCTGCCC
AACGGCCATTATCCCTTGGATCTAAGATTGATTTGCGGTAACGTTTGCCAAACCCACGCATTTCAGTTTA
AATATTTCTAAGCATTCTTAGTGCGTACTTGGCAGCGTGCTTAAAATATCAACCAATATCCATTATGCTA
AACGTTTCCTTCTATCCGTTTCAATCCATTAAAAGTCCATTACCAAAAATGATGCATCATACCTAATTCA
CCTAAAAACCTGACTCATTGCAGCAGCGTTTCCTCCTTGCAGACTATCCAGTTGGCATTTTAAACGGGTC
CGGCTGCCTGAACCGAAAACACCGTTGCCTTTACTGTAAGTACAAAACTAAAATTTATATTTGCGTGCGT
ATTTTGTAACATATATGCCTTTTATCCCCCCGCAAGTTTGCTTTACCCTCGCCTTCACCACCCCCGCCAC
CTTCCGGCCATTGTAATAACTTTAATTGCTATAAGACATACCCAAACCGGATGATTTTTGCCGCTGGAAA
AACAGCTTCTAATTTTCCCGTCTCAACTCGGCCTTGGTTGCATCTCCAAGTATACCTTTAGTTTGCTCCC
GTAGAGGTGTATAAATACAAACGGTGACAAGTATTGAGCGTAATCTCAAATTTTTGTAATTTAGGGCGGA
GCGCTTACGACAGCACATGCGTACTGTTAGACTGTTATGTTTATTGTATTTGCAGAGCAGGATGCCCCGG
TTACTCCGAGACCGGATTGCGGGCATTCCGAATCGTGTACGGACTTACCAGGGGGCAGTATTTACACCTT
GGGTTCCAGATATACCAACCCTTACGACCAATAGCAACACTCAGGTATTTTTAAAATGCACGTTTAATGA
TCATAATTTACATACAGTTGGTAATAAAGCAGACCGTGGATGTTTAAGGCATTTCCTTCCCCCTCCCAAC
AAACTAGGACTTCTTCATCTTGTTTGGAATACCTTTACCCGCTTTACCGGCAGAGCTTTTTTTGGTAAGG
TGTTTCAGTGAACCTGATGTTGATCCGGAGGTGGAGGGGGTATTGGACTCCCCCTGTGGAGAGGCAACTT
TGCGGGTTTTACTTCCCTTACATGCCGAATCAGACTCAGATGTCAGGTCTATTGTTAAGCATCGTTTAAC
GTCTCTGCCGGTATGAAATAAACGGCGCTTAGCACCCCTTGCGCTTCCCGGTTTAATCCCCGGTAACACA
GAAAAAAGCCTGACTTTTTGGGGTGTATTTACCAATCGGGTATCCCTTTCATCGCCACGAGAGGTCTCCC
CGGTTGAGGTGGTTTCTGGTCTTACAATTGGACCTGTAATTAGTTGGATGGCTGTATCTTTCCAGGTCCA
GGTTTGCATGGTTAGGCGGGTTGGATCGGTACATCGATCCAACAAGAATAACATGTTTGTTACAAACGGT
CCTGTTGAATCATGCAAAAGACAACGCAGGGATGTTTTTAATCCCGCCTCATCACGCCCGTAAATACCTA
TATAGTTTAATATCAACATTTTTGTAGGCTCTACAATTTCGGGTTGATACAGTTCCGCAAGTTGATCATC
AAGCCATCCGAGTAAAGGTTGCATGTAACACGGGAATCTCGCGTTTCCCTCTGTTCCTCTATCCGTGGCT
CGAAAAGGCAGTCTGTCCATGGTTCGTGGGTCTTGATTAATTCCCACAGATACTGGACGATCACGGTAGT
CCTGCCCCCCGGTCCGGGGTTGCTGTGCAGATTCAATCGAGCCATACACCACCGGGGTCGCCGATCGAAC
AGCAGGTTGGTCTTTAAAAAATACCTTCCGTAAAAATGATGCGGTAGAGCATGTTTTGGTTACACCAGGG
CTCGAGTCTCGGGTCGGTGGTTGTATAGAATCCTGTTGAGAGTCACTTGGTGACTCTGCTGTGGGCTCTC
TAGCCGACGATTGAAGGGGCCCAGGGTTTGGTGATTGAATGGGCTCCCGACTCGATCTTGATGTTGGCTG
TTGGATGGACTCCCGACTCGGTCCTGGGCTTGGTGGCAGAAGATCTATGACATCTCCCGGTAGGATGTCG
ATGGAATCTTCAAATGACGGCTCAGAAAAACCATCGTCGTCGGATGGGTGCACTTCATATTCCTTGTAAC
TTGTATCACTTACGATCTTATGCAGGATGGATTGCACTGGACACCGGCAGAGAGGACACTGGACGCTGGT
GGAGGTCCATGCCCGAATACAAACAAAGCAGAAGTCGTGCAAACACGGCATGGTTTTTCCGAGATCGGAA
ACGGTGCTCATGCATATGGTGCAGGTATTATCCGAAGCGTCGGAGGTGCCGCTACCGCCCGCTAATATGG
TATCCATGGTAACAACTGGCTGTATTCTAATGTCCGGGCATCCAAACACGTAGCAGAACTGCCATGCGTT
CTAAATTGTGAGTTGTGGCGAGTACATTTTTATAATTGGTACCAACGAAGACACACCCCTATATCCCTCC
ACCCATTTCTTTTAAGTCCCACCCACTAAAACGTGGGTATAAAATGTGTATTGGGGTAGGCGGACAGTCC
CAACAAACAGGGAAGTTGATTGGTATAACCTTGGGCCGGGTATACAGCTAAGTGACATTTTAGATTCTGT
CTTTATTTAGATAAAGAGCGATACGAAGACATTTCTCCACCCCCCTGTAATACCCGTAAATAAAGGTAAG
TCCACAAACAAAAGCACTGTATATAGGAAGTCGGGTGTATTGGGACAGTTACTCCATTAGAGGCGTACAG
ACAATACTGGGATAGGGTAATGCAAGTCCCCCCCGATGGTCGCCCCGCAAACGCGCGGGGAGGTGGGGTC
GCTTTTTTTTTTCTCTCTCGAGGGGGCCGCGAGAGGGCTGGGCCCCCCCCCCCGGGGTCCGCCGGGCGCC
CAGAAACCGGGGGGGGTTATTTTCGGGGGGGGTCCGACCAGCCCGCCCGTCGCCCGCCCGCACAGACAGA
CAGACACTTTTTTCATAAAAACCGTTCCGCTTTTATTAACAAACAACAAACAGTCCGCGCGCCAGTGGCG
CTCACGAGAAAAGGAGGGGACTCCGTCACCCCCGACTCTGCGGGGGGCTCCTCCCCCCGCGCCCTCCCCA
CACATCGTCCTCGTCCTCGGAGGACGAGGACGAGGACAACAGCTCCACCTTGACCGCCGGGCGCAAGCCC
ACCCGGCGGTCTCGCAGCACACCCGGGGCCACCGACACGATGCTCACCCCAAAGGATGACCCCGGTGCGT
CCCCGTCGTCCCCGCCCCCCTCCTCGCTGTCCCACGCGTCTTCACACCCCACCTCCCAATCGTCCGGCTC
CAAAGCGTGTTCTCTGTCGTCTGCGGTGCGCCGCTGTCGCCCCGCCTGGGTTTCTGCCGGCCGTTCCGAG
CCCCCGTGGTGTCCGAACACGAACCGTGTTCCGTCGCTCCCCTCCAACACCGTCTCCGCGGCCCCAAAAC
CGGGCGGCCACATTACTCTGGGAATCGGGGGGAGGGCATTCCGAGCCTCGTCCGCCGACGCATACAGCGC
CACCGACCGACCGGCCACGGGTGGAAGCACGAGTGGTTCTGCGGCAGGGTCGGGTTCCAGCAGGGCGTGG
CGGCAAAACACCCTCGCCCAGGTGGGTACGTCGCCGGCCTCCGGCCCGGCGGCCCCCGGTCTCCGTCCCT
CGGGAAGGAAGACGGGTCGAAGCGCGGCACCCAGGCCCCATCGGTTTGCTGCGCGGTGGCTATGTGCCGC
CTCGTCCACAAAGTCGGCTGCCCCGAGCCCCAGACCCCGAGACTGTCGCGCGAGGTCCTTGCAACCGTCA
AAACCCGGCAGCACGTACTGCCGGTATTCACGGGGCGACAGGGGGACGCGGGTCTTGGGGCCCGCGCGGG
TACACACGGTGTATGCGACGTTCCCACCGCGGCACAAACACAGGGGTTGTTCGCCCGGGTACAGGTTGGC
AAACGCAGTCTCGATACGAGCAAAACTCGCTGGCCCAAAGGTGCGCGACGATGCAAACACGGCCCGGGCG
AGTCCTTCTGTGACCGCCGAGTCTGGCCATCGGACGACGGCCTGGGCGTCCGGTCGCGCCGGGGCCCGGA
CGTACACGTGATACTGAGACAAAGCGGGTCCATCCCTGGGCCACCTCTCGAGGGCCACCGCGTCCAACAC
CAGCAACCGGCGCCGGGCAGAGGCCAACCGCGAGCCTAGATACTCGACGGCCCCGGCAAAGGCCAGGTCT
CGGGTCGACAGTAATAAAACGCCCCGGGCGTTCAAAGCGGACACGTCCGGCGGGCCGGTCCAGTTCCCGG
CCCAGGCATGAGTGCTCGGCAGGCACAACCGGTTACTCAGGGCTGCCAGGACCACAGACAGTCCCCCTCG
GGATGGACTCCATGACGGTCCCGGATCTGTCGCGAGGGTGCTCTCGAGGGGGCCGTTGATGTCCTCTCCG
GGCAACGGATCGTAGATGATCAGAAGCCTCACATCCTCCGGGTCTGGGATCTGCCGCATCCAGGCGCACC
TCCGTCGCAGCGCCTCCACTCCGCTGGGTGGACCAAACCGTCGGTCTCCTCCGCCCGGACGCCGAGCGGC
GATTTCCGCCAAGGCGCCGGGATCAAAGCTTAGCGCAGGGCGCCAGGCCGTGGGAAACAATGGGTCGTCG
ACCAGACGGGCGATGGTTTCGGGGGTACAGTACGCCTTGCGAGCCTGGTCCGACGGGACCGGGGTATGCA
GGGCCCCCCGGGGAATACGCCGAAATCCCCCGTTTGGGGCCGGTCCGTCAAGTGGCATCGTTATTACGGC
GGGGGGATCCACCACAGGGCCCGAGGTGATGGTCACGGGCTCGGATACCCGCCTCTTGGCCTTGGAAACC
ACATGATCGTCTGCAACCCGGGCGTCCGCGACGGGTGTCTCCCTAATCTTGTCGAGGAGGCTTCTGCTCT
CGACTGGCTGGGACTTGCGCTTGCGCGGAGTTCGTAAACGATCATCCGGTGGACACACAGAAAGAGAGCG
TGCGGCGGCCGACGGCTGAGGGTCGGGAGTCTGTGTGGCCGGGGTTGTTGGAGAAGGGTGACCGCGGGAG
ATCCGCGCCGCCGGACTGGAGCCCGTTGCCTCGGGGTATGCCATGCTGGCAAAGGCTCTGCGGAGACTCT
GTAGGATAAAGTGTTTTTGGGCCCGGTCGTACCGACGGCTCATAGCCACGGCCGCGGCCGCGTGGGGGAG
AGCCCAGAGGGCCTCCCCCGTGGCCATGGCTTCGCCTACATGCGGAACGGGAGACGCTACGCTCCCCGTA
ACGGCGGTACCCGCCCGTCCCGGTGGCAACAGCTTTTGGTAGAACTGGTTCAGGGCCGAGTTGACACCGG
TCAGCTTGGGGTTCTGGAGCCATGCTATAGGGTCTCTGTCTGGACAGTAGATCAGGTTAATCAGCGCGCG
GTACTGTCTAGCCGGATCTCCCAACTCCGGCACGTAAAGCGGCACGGGTTCAGTTGAGGCCTCGTAACGA
GCCCGCGCCGCTCTCACAGCCTCATCCTCCCAGTGACCCTCTCTGGTCTCCCCGGACGGTCCAAACCGCA
CCCTGTTGGATGGGAGGGGCGCCGATCCGGGCCAAGGGCTTCCGTCGGGCATCATGAGCGGCCCCGACAC
CGGGGGAATTATCGGGGTTCTGGATCGCGGCAGGGAAAATGATTTCTGTCTCTGGCGCCCCGGTTCCCCC
GCAAGACGTTTGGTCTTACGAATCCTCGGATCGGGACCGCTGATGGATCGATATCCCGGTTGGATATTTT
GTTTCGTCGACCCACCATCATTTGAGTCCGAATCATCCGAATTTGACGGGGAAGGGGCGTGTTCGCGTCC
GGACCTGCTGCCTGTAGTTTCACTTCCCACCGAAACGCGCCGGGGTTCATCGTCTTCATCCTCCGATGAC
GATCCCCACGACGAGGAAGAGGATGAAGACGAAACAAACTCACGACTCTTTGGCTTTTTCTCCACTGGGC
TGTCATCCTCAATCGGGTCTGGTGCGTGGGATCTTCCCGGCAGGGCCAAAAACGCTCTAGGTTTGCCCCC
CGACGAACGTCCAGGGACGCGAGGTGTTATACCCCGGGCATCATGTTTCCTTGGGCGGGTATCATCGGTC
TCAAACGGCAGGTCCGCCTTTGCCCCCTTAGCGGGAACGCTGTCCGAAAGGACGTGGTACAATTGCTCAA
CCGGGCCGGGTACAGGTCCACCGGGTTTCCGCGCCGGGAGTGGGACCTTAACCTTCAAAGTCTTTTTCTT
CGGGCTCTTTCCCTGAGCGGGCCGTTGAGTTTTCTGGAGAACTACTCCGTCCCCCGATGCATGCGCATGA
CCCGCTTGCTCATCGCCCGGCTTTTTACCCGAGATGGACTGAGTTTGTCTGTCTCGATGGACCACCGACG
GCAAACCTGGTGAATTTCCTCTCGTCGTTTGTCGGGGTATAGACCGCTGGTCTTCCCGTTGATCGTTCCC
GGCGGCGTCTCCAACAGGAGACGCGGGGGATACAGGGGAGAAGGCCTGCGGGAACGGAGGGGTCGTACCT
CTGCCCGTTTCCCCATCGTTCATCGGTGGTTTTGGAGACCTAGCAAGCTTCGTTCCGAGAGAGACTGTCT
CGAGGGAGCGATCGGCTCCTGTTGGTTCTCGCGCGCCGGCCTCCGAGAATCGGGTGTGGAAGACCTCGGC
CAGCGGGATTACAGGCGAGCCCATTAGATCCTGACCGTCCTCGCATACGTAGTCGTCTTGTGTTAGCTCT
TCGCCAACATCTTCCGTTCTGGGTTCTGGTTGAAGTCCCGATACGGAGGGAATTGAAACGATCTCATGTT
CCCGTCCCACCATGACCCCGTTCTCTCCAAATAGTAGATCGTCAGGCTGACTCGAGGTGACCACCCGGGC
CCTGTGTTCGGCGGCCGCGGCGGCCGCGTCCAACAGGTCCATTAACTCCAAAGTATCAGGCGACCCCGCG
CGTTGGGGTGTAGAGCGCTGCATCGGCGGCGTATCCATCGCACTGGGGTGAATTTAGACGTACCCGAGTT
TTCCAAACGCTCTCGCAGCCTTCAAAGGATTGCGATTGCGGTTGGTGAGGGAGTTCCAACAGTACTTAAA
ACGTGTTGTGCCCCCCCCTCGACCGCATATTTCCTCCCCGTGTCGTCACCGTGTAAATATTCTTAATGAT
AAGACGATGTAGTGATTGGACGAGACTCGAGGCGGGAAGTTCATGGACCATAGTATGCGTTTAAGGAGAG
ACCGCTGGTTGGCGATGTACGCCCGGTGTCTATTTCCGCATACCTTACAACATCATAACAAGGGATACCA
GACATGTGAATTTCATTTACATATGTTTAAATAACAACCAATCATCGTGTGTCTACAGACGATATATAAT
ATACATAAACACAATTGGGGTTGTCTCACATGCAAAACATCTTATATAACACGGGTTGTTTCCACCCATC
CGGCATCTAGTTAATCAAATGCACGTCGACGGTGTGTTTGGGTCCCTCTCCGTCGTCATTACGTTCGCTC
AATCAACAAGCGTATACACCACCACCCCTCCCAACGATTATCATGTCAGGCGGCACGAAGCCCGCGATAA
CCCATAAAATACACACGGGGTTGTGGTGTTCACGTAACCCCCCGCCGATGGGGAGGGGGCGCGGTACCCC
GCCGATGGGGAGGGGGCGCGGTACCCCGCCGATGGGGAGGGGGCGCGGTACCCCGCCGATGGGGAGGGGG
CGCGGTACCCCGCCGATGGGGAGGGGGCGCGGTACCCCGCCGATGGGGAGGGGGCGCGGTACCCCGCCGA
TGGGGAGGGGGCGCGGTACCCCGCCGATGGGGAGGGGGCGCGGTACCCCGCCGATGGGGAGGGGGCGCGG
TACCCCGCCGATGGGGAGGGGGCGCGGTACCCCGCCGATGTTTATAACCATAATTCTCTAAACCGTTGTA
GAAAATCACAAAAAAATTTATTCAAAAACAAGTCGAAGAACTTCATATCTGAGGCATGTAAACCCATTCG
CACTTCCTGGGGTGGAATGGGGTGGGGTGGGGGGGTGAAAAAGGGGGGGGTTAAATTGGGCGTCCGCATG
TCTGTGGTGTACGCCAATCGGATACACTCTTTTAATCTGCATTCGCACTTCCCGTTTTTTCACTGTATGG
GTTTTCATGTTTTGGCATGTGTCCAACCACCGTTCGCACTTTCTTTCTATATATATATATATATATATAT
AGAGAGAGAGAGAGAGAGAGAGGGAGAGAGTTTCTTGTTCGCGCGTGTTCCCGCGATGTCGCGGTTTTAT
GGGGTGTGGGCGGGCTTTTCACAGAATATATATATTCCAAATGGAGCGGCAGGCTTTTTAAAATCGATTT
GACGTGATAAAAAAAAACACACGGGCCCCCCCTTTTTTTGGTGTTATAAAGGCAACCCAATCGAAGGTCT
CCCGCCCCGGAATCCCCCATTGCCATTTTACCCAAGTAGCCTTATTCATAGATGTAAACGTTTGGGTGTG
TGTTTTGTTGTGCAGGGTTCGTCCGATTCATAACGCGACAGCGTCGAGTCGGTTTTAAGGGAAAAGGTTA
CTACGGCCCCAAGGACATGTTTTGCACCTCACCGGCTACGCGGGGCGACTCGTCCGAGTCAAAACCCGGG
GCATCGGTTGATGTTAACGGAAAGATGGAATATGGATCTGCACCAGGACCCCTGAACGGCCGGGATACGT
CGCGGGGCCCCGGCGCGTTTTGTACTCCGGGTTGGGAGATCCACCCGGCCAGGCTCGTTGAGGACATCAA
CCGTGTTTTTTTATGTATTGCACAGTCGTCGGGACGCGTCACGCGAGATTCACGAAGATTGCGGCGCATA
TGCCTCGACTTTTATCTAATGGGTCGCACCAGACAGCGTCCCACGTTAGCGTGCTGGGAGGAATTGTTAC
AGCTTCAACCCACCCAGACGCAGTGCTTACGCGCTACTTTAATGGAAGTGTCCCATCGACCCCCTCGGGG
GGAAGACGGGTTCATTGAGGCGCCGAATGTTCCTTTGCATAGGAGCGCACTGGAATGTGACGTATCTGAT
GATGGTGGTGAAGACGATAGCGACGATGATGGGTCTACGCCATCGGATGTAATTGAATTTCGGGATTCCG
ACGCGGAATCATCGGACGGGGAAGACTTTATAGTGGAAGAAGAATCAGAGGAGAGCACCGATTCTTGTGA
ACCAGACGGGGTACCCGGCGATTGTTATCGAGACGGGGATGGGTGCAACACCCCGTCCCCAAAGAGACCC
CAGCGTGCCATCGAGCGATACGCGGGTGCAGAAACCGCGGAATATACGGCCGCGAAAGCGCTCACCGCGT
TGGGCGAGGGGGGTGTAGATTGGAAGCGACGTCGACACGAAGCCCCGCGCCGGCATGATATACCGCCCCC
CCATGGCGTGTAGTCTTTATAAATAAATACAATGGTTTGGCTCGTGTCTTTTTTTGATGTCTGTCTGTGG
GGGAGTGGGGTGTTGTGGATATTAGAGGGTAGAGGGTGCTGGTTTGAACGTCTCCATTAACCCACGGGGT
CCCCACACGGGCCGTGTGGTATGAATCTCTGCGGATCCCGCGGTGAGCACCCGGGCGGTGAATATGCCGG
ACTTTACTGCACACGACACGATACCCCCGCGCACCAGGCTCTCATGAACGACGCCGAACGGTACTTCGCC
GCCGCGCTATGCGCCATATCTACCGAGGCCTACGAGGCTTTTATACACAGCCCCTCCGAGAGACCGTGCG
CGAGTTTGTGGGGGAGGGCAAAGGACGCCTTCGGACGGATGTGCGGGGAGCTCGCAGCGGATAGACAACG
TCCACCCTCGGTTCCGCCGATCCGCAGAGCGGTGTTATCGTTATTACGCGAGCAATGCATGCCGGATCCA
CAATCGCATCTGGAGCTCAGCGAGCGGCTGATATTGATGGCATATTGGTGCTGTTTGGGACACGCCGGAC
TTCCGACTATTGGATTGTCGCCCGATAATAAATGCATCCGCGCCGAATTATATGACCGCCCCGGGGGAAT
TTGTCACAGGCTTTTTGACGCGTACCTGGGCTGCGGGTCCCTTGGAGTCCCAAGAACCCACGAGAGATCC
TGACACCCCATCCCTTTATATAGAAAAAAAAATAAATTTAAAACATACACCGGATAAAAGCGTACTGTTT
TTTATTTAAATTTACACGCTCGACGTTGCCCCGGTTCGGTGATCACCGGGTCTTATCTATATACACCGTG
TAACTCGAACCCCCGTGACTCCCTCCAATCGCGTTACCAAACTCTTCTTCCGTATCCGTAGATTCCGAGT
CCTCGAAATCGTCCACTTATCCAACAAATTGTGACGTTATATATCCCAAGGCAAAGGCCGCTCCCGTCAT
AGCAAATACAAAGACAATTATTAGCGTAATATAACAGAATTTTTTACGATGATATATTTTATGTTGATAT
TTTCCAATTCGACGCAAAAATTCATCTGCCGTTTCATTTTCGCTATCACTATAATAACACTTTTCAGCCG
AACGGCTCGGTTGTATGGCTGTTATCGTTGTATTATTTGGTTGCGCTCGCGGGGTTACCACCGCTTCCAT
CAGTAAGGCCACGGCCTCACCCTCCATGGTGTTTTGTCCGGCCATAGAAATCCAGATTGTAAGGCCAGCA
GGCTAGTTTAAAAGTGTTTAATACCACACCTTTTGATATTTATATACATGCAAGATTCTAGATTATTCAT
CAATAGGTCGTTTAAAGCGCGTTTTCATAAACGTTGTCAGCTATACCGACATTCTCACAAAGAGGTAAAG
TTACCTTACGTTATTATTAAATAAAACATGTAGACATTATTAATAATCCTAGGAACAATCAAATCCATAT
TTGTAAGTTATGTTTAACCCCTCCCCTTTTTGTCATTATCTCCGCCCTCTTATAATCGGATCACTTTATA
AGTGTGTCGGTGAGTATATTTTGTACAGTTGTTGGACAACAGGTTTTTGGTTCATTAACACTATCAACAT
AAGTCGGGGTATACAAGTATAATGAACGACGTTGATGCAACAGACACCTTTGTTGGACAAGGAAAGTTCC
GTGGCGCCATCTCAACATCACCGTCACATATTATGCAAACATGTGGGTTTATACAACAGATGTTTCCAGT
TGAAATGTCGCCCGGCATAGAATCTGAGGATGATCCCAATTATGACGTTAACATGGATATACAGTCTTTT
AATATATTTGATGGTGTACACGAAACTGAAGCCGAAGCCTCTGTGGCATTGTGCGCAGAAGCACGCGTTG
GAATTAATAAAGCGGGATTTGTAATATTAAAAACGTTTACACCAGGGGCGGAAGGTTTTGCGTTTGCGTG
TATGGACAGTAAAACATGTGAACATGTGGTCATTAAAGCGGGTCAACGTCAAGGAACGGCCACCGAGGCA
ACCGTGTTAAGAGCGTTAACCCACCCATCCGTTGTACAGCTTAAAGGAACGTTTACGTATAACAAAATGA
CATGTCTTATATTACCACGTTACCGAACAGATTTATACTGCTATCTAGCTGCAAAGCGCAACCTCCCCAT
ATGTGACATTTTAGCAATTCAGCGATCTGTATTACGCGCGTTACAGTATCTTCATAATAACAGTATTATT
CACCGTGATATAAAATCTGAAAATATATTTATTAACCACCCAGGTGATGTTTGTGTGGGAGACTTTGGAG
CAGCGTGTTTCCCCGTGGATATTAATGCCAACAGGTATTATGGCTGGGCTGGAACAATCGCCACAAACTC
TCCTGAGTTATTGGCTAGAGATCCATATGGACCTGCCGTGGACATATGGAGTGCCGGGATTGTATTATTT
GAAATGGCTACAGGACAGAACTCGTTATTTGAACGAGACGGTTTAGATGGCAATTGTGACAGTGAGCGTC
AAATTAAACTTATTATACGACGATCTGGAACTCATCCCAATGAATTTCCCATTAACCCTACATCAAATCT
TCGTCGACAATACATTGGTTTGGCAAAACGGTCTTCTCGAAAACCCGGATCCAGGCCATTGTGGACAAAT
CTATATGAGTTGCCAATTGATTTGGAGTATTTGATATGTAAGATGTTATCGTTTGACGCACGTCATCGAC
CATCGGCAGAGGTGTTGCTTAACCACTCTGTTTTCCAAACTCTTCCCGATCCATATCCAAATCCAATGGA
AGTTGGAGATTAAAATTCATTAAGCCTGTTAATAAAATATTGTATAAATTGTGTTTATAACGTATAACCC
GTTAAGGCAAATAGGGTACAAACGCGCAATGTTTTGAAATACTAATATAAATAACATAACCAATAGAAAC
TTAATACAGAGTCACGCCCCATTACAACAAGGATAAAACACGGGATCATTTTCTTAACATTGTAGTAGCG
CTGAAAAGCGTCCCCTCCCCCGGCTCACAGAGCTGCTCTTCGGTGTAGTTGGGTATACTGGTGCGCCTCA
TTTAATCGCGATGTTTTTAATCCAATGTTTGATATCGGCCGTTATATTTTACATACAAGTGACCAACGCT
TTGATCTTCAAGGGCGACCACGTGAGCTTGCAAGTTAACAGCAGTCTCACGTCTATCCTTATTCCCATGC
AAAATGATAATTATACAGAGATAAAAGGACAGCTTGTCTTTATTGGAGAGCAACTACCTACCGGGACAAA
CTATAGCGGAACACTGGAACTGTTATACGCGGATACGGTGGCGTTTTGTTTCCGGTCAGTACAAGTAATA
AGATACGACGGATGTCCCCGGATTAGAACGAGCGCTTTTATTTCGTGTAGGTACAAACATTCGTGGCATT
ATGGTAACTCAACGGATCGGATATCAACAGAGCCGGATGCTGGTGTAATGTTGAAAATTACCAAACCGGG
AATAAATGATGCTGGTGTGTATGTACTTCTTGTTCGGTTAGACCATAGCAGATCCACCGATGGTTTCATT
CTTGGTGTAAATGTATATACAGCGGGCTCGCATCACAACATTCACGGGGTTATCTACACTTCTCCATCTC
TACAGAATGGATATTCTACAAGAGCCCTTTTTCAACAAGCTCGTTTGTGTGATTTACCCGCGACACCCAA
AGGGTCCGGTACCTCCCTGTTTCAACATATGCTTGATCTTCGTGCCGGTAAATCGTTAGAGGATAACCCT
TGGTTACATGAGGACGTTGTTACGACAGAAACTAAGTCCGTTGTTAAGGAGGGGATAGAAAATCACGTAT
ATCCAACGGATATGTCCACGTTACCCGAAAAGTCCCTTAATGATCCTCCAGAAAATCTACTTATAATTAT
TCCTATAGTAGCGTCTGTCATGATCCTCACCGCCATGGTTATTGTTATTGTAATAAGCGTTAAGCGACGT
AGAATTAAAAAACATCCAATTTATCGCCCAAATACAAAAACAAGAAGGGGCATACAAAATGCGACACCAG
AATCCGATGTGATGTTGGAGGCCGCCATTGCACAACTAGCAACGATTCGCGAAGAATCCCCCCCACATTC
CGTTGTAAACCCGTTTGTTAAATAGAACTAATTATCCCGGATTTTATATTAAATAAACTATATGCGTTTT
ATTTAGCGTTTTGATTACGCGTTGTGATATGAGGGGAAGGATTAAGAATCTCCTAACTATAAGTTAACAC
GCCCACATTTGGGCGGGGATGTTTTATGAAGCCTTAAAGGCCGAGCTGGTATACACGAGAGCAGTCCATG
GTTTTAGACCTCGGGCGAATTGCGTGGTTTTAAGTGACTATATTCCGAGGGTCGCCTGTAATATGGGGAC
AGTTAATAAACCTGTGGTGGGGGTATTGATGGGGTTCGGAATTATCACGGGAACGTTGCGTATAACGAAT
CCGGTCAGAGCATCCGTCTTGCGATACGATGATTTTCACATCGATGAAGACAAACTGGATACAAACTCCG
TATATGAGCCTTACTACCATTCAGATCATGCGGAGTCTTCATGGGTAAATCGGGGAGAGTCTTCGCGAAA
AGCGTACGATCATAACTCACCTTATATATGGCCACGTAATGATTATGATGGATTTTTAGAGAACGCACAC
GAACACCATGGGGTGTATAATCAGGGCCGTGGTATCGATAGCGGGGAACGGTTAATGCAACCCACACAAA
TGTCTGCACAGGAGGATCTTGGGGACGATACGGGCATCCACGTTATCCCTACGTTAAACGGCGATGACAG
ACATAAAATTGTAAATGTGGACCAACGTCAATACGGTGACGTGTTTAAAGGAGATCTTAATCCAAAACCC
CAAGGCCAAAGACTCATTGAGGTGTCAGTGGAAGAAAATCACCCGTTTACTTTACGCGCACCGATTCAGC
GGATTTATGGAGTCCGGTACACCGAGACTTGGAGCTTTTTGCCGTCATTAACCTGTACGGGAGACGCAGC
GCCCGCCATCCAGCATATATGTTTAAAACATACAACATGCTTTCAAGACGTGGTGGTGGATGTGGATTGC
GCGGAAAATACTAAAGAGGATCAGTTGGCCGAAATCAGTTACCGTTTTCAAGGTAAGAAGGAAGCGGACC
AACCGTGGATTGTTGTAAACACGAGCACACTGTTTGATGAACTCGAATTAGACCCCCCCGAGATTGAACC
GGGTGTCTTGAAAGTACTTCGGACAGAAAAACAATACTTGGGTGTGTACATTTGGAACATGCGCGGCTCC
GATGGTACGTCTACCTACGCCACGTTTTTGGTCACCTGGAAAGGGGATGAAAAAACAAGAAACCCTACGC
CCGCAGTAACTCCTCAACCAAGAGGGGCTGAGTTTCATATGTGGAATTACCACTCGCATGTATTTTCAGT
TGGTGATACGTTTAGCTTGGCAATGCATCTTCAGTATAAGATACATGAAGCGCCATTTGATTTGCTGTTA
GAGTGGTTGTATGTCCCCATCGATCCTACATGTCAACCAATGCGGTTATATTCTACGTGTTTGTATCATC
CCAACGCACCCCAATGCCTCTCTCATATGAATTCCGGTTGTACATTTACCTCGCCACATTTAGCCCAGCG
TGTTGCAAGCACAGTGTATCAAAATTGTGAACATGCAGATAACTACACCGCATATTGTCTGGGAATATCT
CATATGGAGCCTAGCTTTGGTCTAATCTTACACGACGGGGGCACCACGTTAAAGTTTGTAGATACACCCG
AGAGTTTGTCGGGATTATACGTTTTTGTGGTGTATTTTAACGGGCATGTTGAAGCCGTAGCATACACTGT
TGTATCCACAGTAGATCATTTTGTAAACGCAATTGAAGAGCGTGGATTTCCGCCAACGGCCGGTCAGCCA
CCGGCGACTACTAAACCCAAGGAAATTACCCCCGTAAACCCCGGAACGTCACCACTTCTACGATATGCCG
CATGGACCGGAGGGCTTGCAGCAGTAGTACTTTTATGTCTCGTAATATTTTTAATCTGTACGGCTAAACG
AATGAGGGTTAAAGCCTATAGGGTAGACAAGTCCCCGTATAACCAAAGCATGTATTACGCTGGCCTTCCA
GTGGACGATTTCGAGGACTCGGAATCTACGGATACGGAAGAAGAGTTTGGTAACGCGATTGGAGGGAGTC
ACGGGGGTTCGAGTTACACGGTGTATATAGATAAGACCCGGTGATCACCGAACCGGGGCAACGTCGAGCG
TGTAAATTTAAATAAAAAACAGTACGCTTTTATCCGGTGTATGTTTTAAATTTATTTTTTTTTCTATATA
AAGGGATGGGGTGTCAGGATCTCTCGTGGGTTCTTGGGACTCCAAGGGACCCGCAGCCCAGGTACGCGTC
AAAAAGCCTGTGACAAATTCCCCCGGGGCGGTCATATAATTCGGCGCGGATGCATTTATTATCGGGCGAC
AATCCAATAGTCGGAAGTCCGGCGTGTCCCAAACAGCACCAATATGCCATCAATATCAGCCGCTCGCTGA
GCTCCAGATGCGATTGTGGATCCGGCATGCATTGCTCGCGTAATAACGATAACACCGCTCTGCGGATCGG
CGGAACCGAGGGTGGACGTTGTCTATCCGCTGCGAGCTCCCCGCACATCCGTCCGAAGGCGTCCTTTGCC
CTCCCCCACAAACTCGCGCACGGTCTCTCGGAGGGGCTGTGTATAAAAGCCTCGTAGGCCTCGGTAGATA
TGGCGCATAGCGCGGCGGCGAAGTACCGTTCGGCGTCGTTCATGAGAGCCTGGTGCGCGGGGGTATCGTG
TCGTGTGCAGTAAAGTCCGGCATATTCACCGCCCGGGTGCTCACCGCGGGATCCGCAGAGATTCATACCA
CACGGCCCGTGTGGGGACCCCGTGGGTTAATGGAGACGTTCAAACCAGCACCCTCTACCCTCTAATATCC
ACAACACCCCACTCCCCCACAGACAGACATCAAAAAAAGACACGAGCCAAACCATTGTATTTATTTATAA
AGACTACACGCCATGGGGGGGCGGTATATCATGCCGGCGCGGGGCTTCGTGTCGACGTCGCTTCCAATCT
ACACCCCCCTCGCCCAACGCGGTGAGCGCTTTCGCGGCCGTATATTCCGCGGTTTCTGCACCCGCGTATC
GCTCGATGGCACGCTGGGGTCTCTTTGGGGACGGGGTGTTGCACCCATCCCCGTCTCGATAACAATCGCC
GGGTACCCCGTCTGGTTCACAAGAATCGGTGCTCTCCTCTGATTCTTCTTCCACTATAAAGTCTTCCCCG
TCCGATGATTCCGCGTCGGAATCCCGAAATTCAATTACATCCGATGGCGTAGACCCATCATCGTCGCTAT
CGTCTTCACCACCATCATCAGATACGTCACATTCCAGTGCGCTCCTATGCAAAGGAACATTCGGCGCCTC
AATGAACCCGTCTTCCCCCCGAGGGGGTCGATGGGACACTTCCATTAAAGTAGCGCGTAAGCACTGCGTC
TGGGTGGGTTGAAGCTGTAACAATTCCTCCCAGCACGCTAACGTGGGACGCTGTCTGGTGCGACCCATTA
GATAAAAGTCGAGGCATATGCGCCGCAATCTTCGTGAATCTCGCGTGACGCGTCCCGACGACTGTGCAAT
ACATAAAAAAACACGGTTGATGTCCTCAACGAGCCTGGCCGGGTGGATCTCCCAACCCGGAGTACAAAAC
GCGCCGGGGCCCCGCGACGTATCCCGGCCGTTCAGGGGTCCTGGTGCAGATCCATATTCCATCTTTCCGT
TAACATCAACCGATGCCCCGGGTTTTGACTCGGACGAGTCGCCCCGCGTAGCCGGTGAGGTGCAAAACAT
GTCCTTGGGGCCGTAGTAACCTTTTCCCTTAAAACCGACTCGACGCTGTCGCGTTATGAATCGGACGAAC
CCTGCACAACAAAACACACACCCAAACGTTTACATCTATGAATAAGGCTACTTGGGTAAAATGGCAATGG
GGGATTCCGGGGCGGGAGACCTTCGATTGGGTTGCCTTTATAACACCAAAAAAAGGGGGGGCCCGTGTGT
TTTTTTTTATCACGTCAAATCGATTTTAAAAAGCCTGCCGCTCCATTTGGAATATATATATTCTGTGAAA
AGCCCGCCCACACCCCATAAAACCGCGACATCGCGGGAACACGCGCGAACAAGAAACTCTCTCCCTCTCT
CTCTCTCTCTCTCTCTATATATATATATATATATATATAGAAAGAAAGTGCGAACGGTGGTTGGACACAT
GCCAAAACATGAAAACCCATACAGTGAAAAAACGGGAAGTGCGAATGCAGATTAAAAGAGTGTATCCGAT
TGGCGTACACCACAGACATGCGGACGCCCAATTTAACCCCCCCCTTTTTCACCCCCCCACCCCACCCCAT
TCCACCCCAGGAAGTGCGAATGGGTTTACATGCCTCAGATATGAAGTTCTTCGACTTGTTTTTGAATAAA
TTTTTTTGTGATTTTCTACAACGGTTTAGAGAATTATGGTTATAAACATCGGCGGGGTACCGCGCCCCCT
CCCCATCGGCGGGGTACCGCGCCCCCTCCCCATCGGCGGGGTACCGCGCCCCCTCCCCATCGGCGGGGTA
CCGCGCCCCCTCCCCATCGGCGGGGTACCGCGCCCCCTCCCCATCGGCGGGGTACCGCGCCCCCTCCCCA
TCGGCGGGGTACCGCGCCCCCTCCCCATCGGCGGGGTACCGCGCCCCCTCCCCATCGGCGGGGTACCGCG
CCCCCTCCCCATCGGCGGGGTACCGCGCCCCCTCCCCATCGGCGGGGGGTTACGTGAACACCACAACCCC
GTGTGTATTTTATGGGTTATCGCGGGCTTCGTGCCGCCTGACATGATAATCGTTGGGAGGGGTGGTGGTG
TATACGCTTGTTGATTGAGCGAACGTAATGACGACGGAGAGGGACCCAAACACACCGTCGACGTGCATTT
GATTAACTAGATGCCGGATGGGTGGAAACAACCCGTGTTATATAAGATGTTTTGCATGTGAGACAACCCC
AATTGTGTTTATGTATATTATATATCGTCTGTAGACACACGATGATTGGTTGTTATTTAAACATATGTAA
ATGAAATTCACATGTCTGGTATCCCTTGTTATGATGTTGTAAGGTATGCGGAAATAGACACCGGGCGTAC
ATCGCCAACCAGCGGTCTCTCCTTAAACGCATACTATGGTCCATGAACTTCCCGCCTCGAGTCTCGTCCA
ATCACTACATCGTCTTATCATTAAGAATATTTACACGGTGACGACACGGGGAGGAAATATGCGGTCGAGG
GGGGGGCACAACACGTTTTAAGTACTGTTGGAACTCCCTCACCAACCGCAATCGCAATCCTTTGAAGGCT
GCGAGAGCGTTTGGAAAACTCGGGTACGTCTAAATTCACCCCAGTGCGATGGATACGCCGCCGATGCAGC
GCTCTACACCCCAACGCGCGGGGTCGCCTGATACTTTGGAGTTAATGGACCTGTTGGACGCGGCCGCCGC
GGCCGCCGAACACAGGGCCCGGGTGGTCACCTCGAGTCAGCCTGACGATCTACTATTTGGAGAGAACGGG
GTCATGGTGGGACGGGAACATGAGATCGTTTCAATTCCCTCCGTATCGGGACTTCAACCAGAACCCAGAA
CGGAAGATGTTGGCGAAGAGCTAACACAAGACGACTACGTATGCGAGGACGGTCAGGATCTAATGGGCTC
GCCTGTAATCCCGCTGGCCGAGGTCTTCCACACCCGATTCTCGGAGGCCGGCGCGCGAGAACCAACAGGA
GCCGATCGCTCCCTCGAGACAGTCTCTCTCGGAACGAAGCTTGCTAGGTCTCCAAAACCACCGATGAACG
ATGGGGAAACGGGCAGAGGTACGACCCCTCCGTTCCCGCAGGCCTTCTCCCCTGTATCCCCCGCGTCTCC
TGTTGGAGACGCCGCCGGGAACGATCAACGGGAAGACCAGCGGTCTATACCCCGACAAACGACGAGAGGA
AATTCACCAGGTTTGCCGTCGGTGGTCCATCGAGACAGACAAACTCAGTCCATCTCGGGTAAAAAGCCGG
GCGATGAGCAAGCGGGTCATGCGCATGCATCGGGGGACGGAGTAGTTCTCCAGAAAACTCAACGGCCCGC
TCAGGGAAAGAGCCCGAAGAAAAAGACTTTGAAGGTTAAGGTCCCACTCCCGGCGCGGAAACCCGGTGGA
CCTGTACCCGGCCCGGTTGAGCAATTGTACCACGTCCTTTCGGACAGCGTTCCCGCTAAGGGGGCAAAGG
CGGACCTGCCGTTTGAGACCGATGATACCCGCCCAAGGAAACATGATGCCCGGGGTATAACACCTCGCGT
CCCTGGACGTTCGTCGGGGGGCAAACCTAGAGCGTTTTTGGCCCTGCCGGGAAGATCCCACGCACCAGAC
CCGATTGAGGATGACAGCCCAGTGGAGAAAAAGCCAAAGAGTCGTGAGTTTGTTTCGTCTTCATCCTCTT
CCTCGTCGTGGGGATCGTCATCGGAGGATGAAGACGATGAACCCCGGCGCGTTTCGGTGGGAAGTGAAAC
TACAGGCAGCAGGTCCGGACGCGAACACGCCCCTTCCCCGTCAAATTCGGATGATTCGGACTCAAATGAT
GGTGGGTCGACGAAACAAAATATCCAACCGGGATATCGATCCATCAGCGGTCCCGATCCGAGGATTCGTA
AGACCAAACGTCTTGCGGGGGAACCGGGGCGCCAGAGACAGAAATCATTTTCCCTGCCGCGATCCAGAAC
CCCGATAATTCCCCCGGTGTCGGGGCCGCTCATGATGCCCGACGGAAGCCCTTGGCCCGGATCGGCGCCC
CTCCCATCCAACAGGGTGCGGTTTGGACCGTCCGGGGAGACCAGAGAGGGTCACTGGGAGGATGAGGCTG
TGAGAGCGGCGCGGGCTCGTTACGAGGCCTCAACTGAACCCGTGCCGCTTTACGTGCCGGAGTTGGGAGA
TCCGGCTAGACAGTACCGCGCGCTGATTAACCTGATCTACTGTCCAGACAGAGACCCTATAGCATGGCTC
CAGAACCCCAAGCTGACCGGTGTCAACTCGGCCCTGAACCAGTTCTACCAAAAGCTGTTGCCACCGGGAC
GGGCGGGTACCGCCGTTACGGGGAGCGTAGCGTCTCCCGTTCCGCATGTAGGCGAAGCCATGGCCACGGG
GGAGGCCCTCTGGGCTCTCCCCCACGCGGCCGCGGCCGTGGCTATGAGCCGTCGGTACGACCGGGCCCAA
AAACACTTTATCCTACAGAGTCTCCGCAGAGCCTTTGCCAGCATGGCATACCCCGAGGCAACGGGCTCCA
GTCCGGCGGCGCGGATCTCCCGCGGTCACCCTTCTCCAACAACCCCGGCCACACAGACTCCCGACCCTCA
GCCGTCGGCCGCCGCACGCTCTCTTTCTGTGTGTCCACCGGATGATCGTTTACGAACTCCGCGCAAGCGC
AAGTCCCAGCCAGTCGAGAGCAGAAGCCTCCTCGACAAGATTAGGGAGACACCCGTCGCGGACGCCCGGG
TTGCAGACGATCATGTGGTTTCCAAGGCCAAGAGGCGGGTATCCGAGCCCGTGACCATCACCTCGGGCCC
TGTGGTGGATCCCCCCGCCGTAATAACGATGCCACTTGACGGACCGGCCCCAAACGGGGGATTTCGGCGT
ATTCCCCGGGGGGCCCTGCATACCCCGGTCCCGTCGGACCAGGCTCGCAAGGCGTACTGTACCCCCGAAA
CCATCGCCCGTCTGGTCGACGACCCATTGTTTCCCACGGCCTGGCGCCCTGCGCTAAGCTTTGATCCCGG
CGCCTTGGCGGAAATCGCCGCTCGGCGTCCGGGCGGAGGAGACCGACGGTTTGGTCCACCCAGCGGAGTG
GAGGCGCTGCGACGGAGGTGCGCCTGGATGCGGCAGATCCCAGACCCGGAGGATGTGAGGCTTCTGATCA
TCTACGATCCGTTGCCCGGAGAGGACATCAACGGCCCCCTCGAGAGCACCCTCGCGACAGATCCGGGACC
GTCATGGAGTCCATCCCGAGGGGGACTGTCTGTGGTCCTGGCAGCCCTGAGTAACCGGTTGTGCCTGCCG
AGCACTCATGCCTGGGCCGGGAACTGGACCGGCCCGCCGGACGTGTCCGCTTTGAACGCCCGGGGCGTTT
TATTACTGTCGACCCGAGACCTGGCCTTTGCCGGGGCCGTCGAGTATCTAGGCTCGCGGTTGGCCTCTGC
CCGGCGCCGGTTGCTGGTGTTGGACGCGGTGGCCCTCGAGAGGTGGCCCAGGGATGGACCCGCTTTGTCT
CAGTATCACGTGTACGTCCGGGCCCCGGCGCGACCGGACGCCCAGGCCGTCGTCCGATGGCCAGACTCGG
CGGTCACAGAAGGACTCGCCCGGGCCGTGTTTGCATCGTCGCGCACCTTTGGGCCAGCGAGTTTTGCTCG
TATCGAGACTGCGTTTGCCAACCTGTACCCGGGCGAACAACCCCTGTGTTTGTGCCGCGGTGGGAACGTC
GCATACACCGTGTGTACCCGCGCGGGCCCCAAGACCCGCGTCCCCCTGTCGCCCCGTGAATACCGGCAGT
ACGTGCTGCCGGGTTTTGACGGTTGCAAGGACCTCGCGCGACAGTCTCGGGGTCTGGGGCTCGGGGCAGC
CGACTTTGTGGACGAGGCGGCACATAGCCACCGCGCAGCAAACCGATGGGGCCTGGGTGCCGCGCTTCGA
CCCGTCTTCCTTCCCGAGGGACGGAGACCGGGGGCCGCCGGGCCGGAGGCCGGCGACGTACCCACCTGGG
CGAGGGTGTTTTGCCGCCACGCCCTGCTGGAACCCGACCCTGCCGCAGAACCACTCGTGCTTCCACCCGT
GGCCGGTCGGTCGGTGGCGCTGTATGCGTCGGCGGACGAGGCTCGGAATGCCCTCCCCCCGATTCCCAGA
GTAATGTGGCCGCCCGGTTTTGGGGCCGCGGAGACGGTGTTGGAGGGGAGCGACGGAACACGGTTCGTGT
TCGGACACCACGGGGGCTCGGAACGGCCGGCAGAAACCCAGGCGGGGCGACAGCGGCGCACCGCAGACGA
CAGAGAACACGCTTTGGAGCCGGACGATTGGGAGGTGGGGTGTGAAGACGCGTGGGACAGCGAGGAGGGG
GGCGGGGACGACGGGGACGCACCGGGGTCATCCTTTGGGGTGAGCATCGTGTCGGTGGCCCCGGGTGTGC
TGCGAGACCGCCGGGTGGGCTTGCGCCCGGCGGTCAAGGTGGAGCTGTTGTCCTCGTCCTCGTCCTCCGA
GGACGAGGACGATGTGTGGGGAGGGCGCGGGGGGAGGAGCCCCCCGCAGAGTCGGGGGTGACGGAGTCCC
CTCCTTTTCTCGTGAGCGCCACTGGCGCGCGGACTGTTTGTTGTTTGTTAATAAAAGCGGAACGGTTTTT
ATGAAAAAAGTGTCTGTCTGTCTGTGCGGGCGGGCGACGGGCGGGCTGGTCGGACCCCCCCCGAAAATAA
CCCCCCCCGGTTTCTGGGCGCCCGGCGGACCCCGG
